# Supplementary material for: Bridging circuit modeling and signal analysis to understand the risk of crosstalk contamination in brain recordings
Source: Nat Commun. 2025 May 22;16:4744. doi: 10.1038/s41467-025-59391-0 (PMC12095702; doi:10.1038/s41467-025-59391-0)
Supplement: Supplementary file 4 — Source Data [file 41467_2025_59391_MOESM4_ESM.xlsx]

## Sheet: Figure 3.c (SEP WF)
time	mean_1	std_1	mean_2	std_2	mean_3	std_3	mean_4	std_4	mean_5	std_5	mean_6	std_6	mean_7	std_7	mean_8	std_8	mean_9	std_9	mean_10	std_10	mean_11	std_11	mean_12	std_12	mean_13	std_13	mean_14	std_14	mean_15	std_15	mean_16	std_16
0	0	4.74399e-05	0	4.07198e-05	0	3.59348e-05	0	3.87682e-05	0	5.0865e-05	0	4.26112e-05	0	5.08859e-05	0	5.6816e-05	0	4.79897e-05	0	4.47724e-05	0	6.59158e-05	0	8.33475e-05	0	4.16234e-05	0	4.03224e-05	0	5.12451e-05	0	5.91231e-05
8.19202e-05	-4.50144e-07	4.67821e-05	-2.65066e-07	4.01813e-05	-1.82787e-07	3.5455e-05	-1.09037e-07	3.8224e-05	-5.28489e-07	5.02827e-05	-4.51523e-07	4.21127e-05	-6.75159e-07	5.02281e-05	-6.8713e-07	5.61262e-05	-5.83491e-07	4.74785e-05	-6.53894e-07	4.42371e-05	-1.08782e-06	6.5161e-05	-1.44159e-06	8.25064e-05	-5.38416e-07	4.11556e-05	-6.4808e-07	3.98755e-05	-9.83492e-07	5.07055e-05	-9.90252e-07	5.84461e-05
0.00016384	-9.00361e-07	4.61331e-05	-5.33339e-07	3.96526e-05	-3.67796e-07	3.49817e-05	-2.21404e-07	3.76816e-05	-1.05597e-06	4.97076e-05	-9.04299e-07	4.16213e-05	-1.35265e-06	4.95762e-05	-1.37698e-06	5.5439e-05	-1.16447e-06	4.6972e-05	-1.30867e-06	4.3708e-05	-2.17707e-06	6.44136e-05	-2.88779e-06	8.16672e-05	-1.07534e-06	4.06949e-05	-1.29604e-06	3.94342e-05	-1.96897e-06	5.01757e-05	-1.98506e-06	5.77739e-05
0.000245761	-1.35062e-06	4.54926e-05	-8.05e-07	3.91344e-05	-5.5462e-07	3.45147e-05	-3.36995e-07	3.71411e-05	-1.58227e-06	4.91392e-05	-1.35807e-06	4.1137e-05	-2.03183e-06	4.89301e-05	-2.06922e-06	5.47544e-05	-1.74259e-06	4.64698e-05	-1.96421e-06	4.31854e-05	-3.26721e-06	6.36735e-05	-4.33809e-06	8.08297e-05	-1.61055e-06	4.02411e-05	-1.9434e-06	3.89986e-05	-2.95551e-06	4.96549e-05	-2.98329e-06	5.71061e-05
0.000327681	-1.80099e-06	4.48606e-05	-1.08016e-06	3.8627e-05	-7.42986e-07	3.40542e-05	-4.55603e-07	3.66023e-05	-2.1073e-06	4.85769e-05	-1.8126e-06	4.06599e-05	-2.7121e-06	4.82901e-05	-2.76352e-06	5.40725e-05	-2.31752e-06	4.59712e-05	-2.62035e-06	4.2669e-05	-4.35773e-06	6.29407e-05	-5.79187e-06	7.99942e-05	-2.14385e-06	3.97936e-05	-2.58974e-06	3.85684e-05	-3.94225e-06	4.91423e-05	-3.98382e-06	5.64427e-05
0.000409601	-2.25159e-06	4.42368e-05	-1.35885e-06	3.81306e-05	-9.32758e-07	3.35999e-05	-5.76916e-07	3.60653e-05	-2.63108e-06	4.80201e-05	-2.26766e-06	4.019e-05	-3.39292e-06	4.76559e-05	-3.4595e-06	5.33935e-05	-2.88901e-06	4.54756e-05	-3.27693e-06	4.21588e-05	-5.44816e-06	6.22149e-05	-7.24852e-06	7.91607e-05	-2.67501e-06	3.93518e-05	-3.23468e-06	3.81436e-05	-4.92851e-06	4.86373e-05	-4.98551e-06	5.57838e-05
0.000491521	-2.70253e-06	4.36211e-05	-1.641e-06	3.76453e-05	-1.12377e-06	3.31519e-05	-7.0054e-07	3.55301e-05	-3.15368e-06	4.74681e-05	-2.72297e-06	3.9727e-05	-4.07375e-06	4.70273e-05	-4.15669e-06	5.27175e-05	-3.45682e-06	4.49823e-05	-3.93374e-06	4.16543e-05	-6.53789e-06	6.14958e-05	-8.70732e-06	7.83297e-05	-3.20382e-06	3.89149e-05	-3.8778e-06	3.77239e-05	-5.91364e-06	4.81392e-05	-5.98721e-06	5.51295e-05
0.000573441	-3.15379e-06	4.30132e-05	-1.92632e-06	3.71712e-05	-1.31574e-06	3.27098e-05	-8.25993e-07	3.4997e-05	-3.67511e-06	4.69203e-05	-3.17821e-06	3.92707e-05	-4.75396e-06	4.6404e-05	-4.85457e-06	5.20449e-05	-4.02069e-06	4.44906e-05	-4.5904e-06	4.11548e-05	-7.62612e-06	6.07832e-05	-1.01675e-05	7.75015e-05	-3.72999e-06	3.84824e-05	-4.5186e-06	3.73086e-05	-6.89688e-06	4.76471e-05	-6.98772e-06	5.44802e-05
0.000655362	-3.60517e-06	4.24134e-05	-2.21432e-06	3.67083e-05	-1.50834e-06	3.22733e-05	-9.52701e-07	3.44662e-05	-4.19519e-06	4.63764e-05	-3.63295e-06	3.88208e-05	-5.43277e-06	4.57851e-05	-5.55254e-06	5.1376e-05	-4.58033e-06	4.40003e-05	-5.2464e-06	4.06599e-05	-8.71187e-06	6.00765e-05	-1.16281e-05	7.66767e-05	-4.25314e-06	3.80535e-05	-5.15651e-06	3.68973e-05	-7.87739e-06	4.71603e-05	-7.98587e-06	5.3836e-05
0.000737282	-4.05632e-06	4.18217e-05	-2.50446e-06	3.62565e-05	-1.70128e-06	3.1842e-05	-1.08005e-06	3.39378e-05	-4.71361e-06	4.5836e-05	-4.08674e-06	3.83772e-05	-6.10938e-06	4.51702e-05	-6.24997e-06	5.07108e-05	-5.13539e-06	4.3511e-05	-5.90112e-06	4.01692e-05	-9.79409e-06	5.93753e-05	-1.30882e-05	7.58555e-05	-4.77279e-06	3.76279e-05	-5.79097e-06	3.64896e-05	-8.85429e-06	4.66779e-05	-8.98052e-06	5.31973e-05
0.000819202	-4.50681e-06	4.12382e-05	-2.79624e-06	3.58164e-05	-1.89429e-06	3.14158e-05	-1.20746e-06	3.34121e-05	-5.22996e-06	4.52992e-05	-4.53915e-06	3.79399e-05	-6.78303e-06	4.45587e-05	-6.94616e-06	5.00494e-05	-5.68549e-06	4.30226e-05	-6.55388e-06	3.96824e-05	-1.08717e-05	5.86791e-05	-1.45468e-05	7.50381e-05	-5.28844e-06	3.72052e-05	-6.42156e-06	3.60851e-05	-9.82666e-06	4.61992e-05	-9.97062e-06	5.25639e-05
0.000901122	-4.95619e-06	4.0663e-05	-3.08928e-06	3.53883e-05	-2.08709e-06	3.09945e-05	-1.33439e-06	3.28892e-05	-5.74382e-06	4.47658e-05	-4.98982e-06	3.75092e-05	-7.45304e-06	4.39504e-05	-7.64042e-06	4.93916e-05	-6.23032e-06	4.25349e-05	-7.20401e-06	3.91995e-05	-1.19437e-05	5.79876e-05	-1.60029e-05	7.42245e-05	-5.79965e-06	3.6785e-05	-7.04795e-06	3.56839e-05	-1.07936e-05	4.57236e-05	-1.09551e-05	5.19356e-05
0.000983043	-5.40404e-06	4.00961e-05	-3.38325e-06	3.4973e-05	-2.27933e-06	3.05781e-05	-1.46027e-06	3.23692e-05	-6.25468e-06	4.42358e-05	-5.43838e-06	3.70855e-05	-8.11888e-06	4.33454e-05	-8.3321e-06	4.87369e-05	-6.76971e-06	4.20478e-05	-7.85079e-06	3.87205e-05	-1.30094e-05	5.73004e-05	-1.74557e-05	7.34143e-05	-6.30597e-06	3.63668e-05	-7.66989e-06	3.52857e-05	-1.17541e-05	4.52508e-05	-1.1933e-05	5.13121e-05
0.00106	-5.84994e-06	3.95375e-05	-3.67778e-06	3.45713e-05	-2.47041e-06	3.0167e-05	-1.58445e-06	3.18519e-05	-6.76197e-06	4.3709e-05	-5.88446e-06	3.66694e-05	-8.77997e-06	4.27436e-05	-9.02053e-06	4.80851e-05	-7.30356e-06	4.15614e-05	-8.49353e-06	3.82457e-05	-1.40679e-05	5.66172e-05	-1.89042e-05	7.26076e-05	-6.80698e-06	3.59502e-05	-8.28707e-06	3.48905e-05	-1.27072e-05	4.47809e-05	-1.29031e-05	5.06929e-05
0.00115	-6.29346e-06	3.89874e-05	-3.97236e-06	3.4184e-05	-2.65958e-06	2.97614e-05	-1.70625e-06	3.13372e-05	-7.2651e-06	4.31859e-05	-6.32767e-06	3.62614e-05	-9.43575e-06	4.21452e-05	-9.70499e-06	4.74355e-05	-7.83182e-06	4.10759e-05	-9.1315e-06	3.77753e-05	-1.51187e-05	5.59378e-05	-2.03475e-05	7.18041e-05	-7.30226e-06	3.55351e-05	-8.89911e-06	3.44985e-05	-1.36518e-05	4.4314e-05	-1.38643e-05	5.00778e-05
0.00123	-6.7341e-06	3.84461e-05	-4.2664e-06	3.38117e-05	-2.84607e-06	2.9362e-05	-1.82492e-06	3.08249e-05	-7.76344e-06	4.2667e-05	-6.76765e-06	3.58622e-05	-1.00856e-05	4.15505e-05	-1.03847e-05	4.67876e-05	-8.35439e-06	4.05916e-05	-9.76394e-06	3.73095e-05	-1.61613e-05	5.5262e-05	-2.17847e-05	7.10033e-05	-7.79141e-06	3.51212e-05	-9.50562e-06	3.41095e-05	-1.45869e-05	4.38501e-05	-1.48158e-05	4.94662e-05
0.00131	-7.17141e-06	3.79142e-05	-4.55937e-06	3.34553e-05	-3.02937e-06	2.89693e-05	-1.93971e-06	3.03145e-05	-8.25641e-06	4.21528e-05	-7.20423e-06	3.54724e-05	-1.07292e-05	4.09598e-05	-1.10588e-05	4.61407e-05	-8.87118e-06	4.01091e-05	-1.03901e-05	3.68488e-05	-1.71951e-05	5.45899e-05	-2.32146e-05	7.02051e-05	-8.27407e-06	3.47091e-05	-1.01064e-05	3.37239e-05	-1.5512e-05	4.33893e-05	-1.57564e-05	4.88581e-05
0.00139	-7.60502e-06	3.73924e-05	-4.85087e-06	3.31156e-05	-3.20932e-06	2.85839e-05	-2.04989e-06	2.98057e-05	-8.74349e-06	4.16443e-05	-7.63737e-06	3.50928e-05	-1.13662e-05	4.03737e-05	-1.17266e-05	4.5494e-05	-9.3821e-06	3.9629e-05	-1.10095e-05	3.63936e-05	-1.82199e-05	5.39216e-05	-2.46365e-05	6.94089e-05	-8.74991e-06	3.4299e-05	-1.07012e-05	3.33419e-05	-1.64265e-05	4.29318e-05	-1.66853e-05	4.82534e-05
0.00147	-8.03458e-06	3.68813e-05	-5.1406e-06	3.27931e-05	-3.38608e-06	2.82063e-05	-2.15476e-06	2.92983e-05	-9.2242e-06	4.11423e-05	-8.06707e-06	3.47236e-05	-1.19969e-05	3.97926e-05	-1.23876e-05	4.48471e-05	-9.88706e-06	3.9152e-05	-1.16215e-05	3.59442e-05	-1.92358e-05	5.32574e-05	-2.60493e-05	6.86146e-05	-9.2187e-06	3.38915e-05	-1.12901e-05	3.29636e-05	-1.73306e-05	4.24773e-05	-1.76017e-05	4.76519e-05
0.00156	-8.45976e-06	3.6382e-05	-5.42831e-06	3.24885e-05	-3.55987e-06	2.78371e-05	-2.25379e-06	2.87918e-05	-9.69813e-06	4.06476e-05	-8.49327e-06	3.43653e-05	-1.26214e-05	3.92172e-05	-1.30414e-05	4.41994e-05	-1.03859e-05	3.86786e-05	-1.2226e-05	3.55008e-05	-2.02427e-05	5.25977e-05	-2.74525e-05	6.78217e-05	-9.68029e-06	3.34871e-05	-1.18729e-05	3.2589e-05	-1.82245e-05	4.20259e-05	-1.8505e-05	4.70538e-05
0.00164	-8.88022e-06	3.58955e-05	-5.71371e-06	3.2202e-05	-3.73086e-06	2.74769e-05	-2.34666e-06	2.82862e-05	-1.0165e-05	4.01612e-05	-8.91572e-06	3.40179e-05	-1.324e-05	3.86479e-05	-1.36879e-05	4.35508e-05	-1.08786e-05	3.82095e-05	-1.28226e-05	3.50637e-05	-2.12409e-05	5.19429e-05	-2.88454e-05	6.70301e-05	-1.01346e-05	3.30862e-05	-1.24495e-05	3.22182e-05	-1.91082e-05	4.15775e-05	-1.93949e-05	4.64593e-05
0.00172	-9.29569e-06	3.54228e-05	-5.99643e-06	3.19341e-05	-3.89902e-06	2.71264e-05	-2.43329e-06	2.77815e-05	-1.06245e-05	3.9684e-05	-9.33406e-06	3.36815e-05	-1.38528e-05	3.80855e-05	-1.43271e-05	4.29012e-05	-1.13649e-05	3.77451e-05	-1.34112e-05	3.46329e-05	-2.223e-05	5.12932e-05	-3.02278e-05	6.62398e-05	-1.05818e-05	3.26892e-05	-1.30196e-05	3.18512e-05	-1.9982e-05	4.11317e-05	-2.02713e-05	4.58688e-05
0.0018	-9.70591e-06	3.49652e-05	-6.27604e-06	3.1685e-05	-4.06414e-06	2.67863e-05	-2.51374e-06	2.72776e-05	-1.10768e-05	3.92172e-05	-9.74781e-06	3.33565e-05	-1.44598e-05	3.75306e-05	-1.49594e-05	4.22506e-05	-1.18449e-05	3.7286e-05	-1.39915e-05	3.42085e-05	-2.32101e-05	5.0649e-05	-3.15997e-05	6.54507e-05	-1.10218e-05	3.22966e-05	-1.35828e-05	3.14881e-05	-2.08461e-05	4.06881e-05	-2.11346e-05	4.52831e-05
0.00188	-1.01107e-05	3.45238e-05	-6.5521e-06	3.14549e-05	-4.2259e-06	2.64574e-05	-2.58816e-06	2.6775e-05	-1.15221e-05	3.87621e-05	-1.01564e-05	3.3043e-05	-1.5061e-05	3.69838e-05	-1.55852e-05	4.15995e-05	-1.23185e-05	3.68328e-05	-1.45634e-05	3.37907e-05	-2.41811e-05	5.00103e-05	-3.29613e-05	6.46628e-05	-1.1455e-05	3.19091e-05	-1.41386e-05	3.11286e-05	-2.17005e-05	4.02462e-05	-2.19854e-05	4.47027e-05
0.00197	-1.05102e-05	3.40998e-05	-6.82408e-06	3.1244e-05	-4.38394e-06	2.61406e-05	-2.6568e-06	2.62741e-05	-1.19607e-05	3.83198e-05	-1.05591e-05	3.27414e-05	-1.56562e-05	3.64461e-05	-1.62049e-05	4.09483e-05	-1.27859e-05	3.63861e-05	-1.51267e-05	3.33793e-05	-2.51431e-05	4.93774e-05	-3.43126e-05	6.38763e-05	-1.18819e-05	3.15269e-05	-1.46867e-05	3.07727e-05	-2.25456e-05	3.98054e-05	-2.28242e-05	4.41285e-05
0.00205	-1.09043e-05	3.36941e-05	-7.09147e-06	3.10525e-05	-4.53797e-06	2.58371e-05	-2.71996e-06	2.57757e-05	-1.23929e-05	3.78914e-05	-1.09555e-05	3.24522e-05	-1.62456e-05	3.59183e-05	-1.6819e-05	4.02979e-05	-1.32473e-05	3.59466e-05	-1.56813e-05	3.29744e-05	-2.6096e-05	4.87503e-05	-3.56538e-05	6.30913e-05	-1.23029e-05	3.11505e-05	-1.52266e-05	3.042e-05	-2.33813e-05	3.93652e-05	-2.3652e-05	4.3561e-05
0.00213	-1.12932e-05	3.33075e-05	-7.35386e-06	3.08806e-05	-4.68785e-06	2.5548e-05	-2.77801e-06	2.52806e-05	-1.28194e-05	3.74777e-05	-1.13452e-05	3.21758e-05	-1.68293e-05	3.54013e-05	-1.74279e-05	3.96491e-05	-1.3703e-05	3.55148e-05	-1.62272e-05	3.25758e-05	-2.70403e-05	4.81289e-05	-3.69851e-05	6.2308e-05	-1.27186e-05	3.07799e-05	-1.57583e-05	3.00705e-05	-2.42077e-05	3.8925e-05	-2.44696e-05	4.30006e-05
0.00221	-1.16771e-05	3.29406e-05	-7.61093e-06	3.07287e-05	-4.83357e-06	2.52744e-05	-2.83132e-06	2.479e-05	-1.32404e-05	3.70796e-05	-1.17279e-05	3.1913e-05	-1.74074e-05	3.48962e-05	-1.80319e-05	3.90026e-05	-1.4153e-05	3.50913e-05	-1.67644e-05	3.21838e-05	-2.79762e-05	4.75132e-05	-3.83066e-05	6.15268e-05	-1.31292e-05	3.04153e-05	-1.62819e-05	2.97242e-05	-2.5025e-05	3.8485e-05	-2.52781e-05	4.24476e-05
0.00229	-1.20558e-05	3.2594e-05	-7.86247e-06	3.05973e-05	-4.97517e-06	2.50174e-05	-2.88029e-06	2.43049e-05	-1.36565e-05	3.66975e-05	-1.21036e-05	3.16647e-05	-1.79805e-05	3.4404e-05	-1.86313e-05	3.83594e-05	-1.45977e-05	3.46765e-05	-1.72934e-05	3.17986e-05	-2.8904e-05	4.69031e-05	-3.96186e-05	6.07478e-05	-1.35351e-05	3.00568e-05	-1.67975e-05	2.93814e-05	-2.58335e-05	3.80449e-05	-2.60784e-05	4.1902e-05
0.00238	-1.24296e-05	3.22679e-05	-8.10835e-06	3.04869e-05	-5.11273e-06	2.47782e-05	-2.92534e-06	2.38263e-05	-1.4068e-05	3.6332e-05	-1.24724e-05	3.14317e-05	-1.85487e-05	3.39258e-05	-1.92264e-05	3.77206e-05	-1.50373e-05	3.42708e-05	-1.78145e-05	3.14206e-05	-2.98241e-05	4.62987e-05	-4.09215e-05	5.99711e-05	-1.39366e-05	2.97043e-05	-1.73056e-05	2.90421e-05	-2.66335e-05	3.76052e-05	-2.68714e-05	4.13637e-05
0.00246	-1.27987e-05	3.19628e-05	-8.34855e-06	3.0398e-05	-5.24633e-06	2.45577e-05	-2.96694e-06	2.33553e-05	-1.44754e-05	3.59833e-05	-1.28346e-05	3.12146e-05	-1.91127e-05	3.34628e-05	-1.9818e-05	3.70868e-05	-1.54722e-05	3.38744e-05	-1.83285e-05	3.10499e-05	-3.07369e-05	4.56999e-05	-4.22159e-05	5.91968e-05	-1.43337e-05	2.93578e-05	-1.78069e-05	2.87065e-05	-2.74255e-05	3.7166e-05	-2.7658e-05	4.08324e-05
0.00254	-1.31634e-05	3.16787e-05	-8.58305e-06	3.0331e-05	-5.37604e-06	2.43566e-05	-3.00553e-06	2.28928e-05	-1.48792e-05	3.56518e-05	-1.31904e-05	3.10145e-05	-1.9673e-05	3.30159e-05	-2.04063e-05	3.6459e-05	-1.59026e-05	3.34874e-05	-1.88361e-05	3.06866e-05	-3.1643e-05	4.5107e-05	-4.35022e-05	5.84251e-05	-1.47265e-05	2.90168e-05	-1.83017e-05	2.83744e-05	-2.82098e-05	3.67277e-05	-2.84392e-05	4.03076e-05
0.00262	-1.35242e-05	3.14158e-05	-8.81197e-06	3.02863e-05	-5.50202e-06	2.41758e-05	-3.0416e-06	2.24397e-05	-1.52798e-05	3.53377e-05	-1.35406e-05	3.08319e-05	-2.023e-05	3.2586e-05	-2.09921e-05	3.58378e-05	-1.63292e-05	3.31097e-05	-1.9338e-05	3.03304e-05	-3.25433e-05	4.45201e-05	-4.47812e-05	5.76562e-05	-1.51151e-05	2.86812e-05	-1.87907e-05	2.80456e-05	-2.89872e-05	3.62908e-05	-2.92157e-05	3.97891e-05
0.0027	-1.38816e-05	3.1174e-05	-9.03559e-06	3.0264e-05	-5.6245e-06	2.40158e-05	-3.0757e-06	2.19969e-05	-1.56777e-05	3.50412e-05	-1.3886e-05	3.06675e-05	-2.07846e-05	3.21741e-05	-2.15758e-05	3.52237e-05	-1.67525e-05	3.27414e-05	-1.98354e-05	2.99812e-05	-3.34387e-05	4.39395e-05	-4.60534e-05	5.68906e-05	-1.54997e-05	2.83507e-05	-1.92744e-05	2.77198e-05	-2.97584e-05	3.58558e-05	-2.99884e-05	3.92764e-05
0.00279	-1.42362e-05	3.09532e-05	-9.25442e-06	3.02643e-05	-5.74376e-06	2.3877e-05	-3.10845e-06	2.15655e-05	-1.60734e-05	3.47625e-05	-1.42277e-05	3.05217e-05	-2.13373e-05	3.17806e-05	-2.2158e-05	3.46172e-05	-1.7173e-05	3.23826e-05	-2.03291e-05	2.96389e-05	-3.43304e-05	4.33655e-05	-4.73197e-05	5.61289e-05	-1.58803e-05	2.8025e-05	-1.97535e-05	2.73967e-05	-3.05242e-05	3.5423e-05	-3.07581e-05	3.87692e-05
0.00287	-1.45887e-05	3.07536e-05	-9.46911e-06	3.02871e-05	-5.86017e-06	2.37596e-05	-3.14046e-06	2.11466e-05	-1.64673e-05	3.45018e-05	-1.45668e-05	3.0395e-05	-2.18887e-05	3.14064e-05	-2.27392e-05	3.40188e-05	-1.75916e-05	3.20335e-05	-2.08204e-05	2.93032e-05	-3.52194e-05	4.27984e-05	-4.85809e-05	5.53719e-05	-1.62573e-05	2.7704e-05	-2.02286e-05	2.70757e-05	-3.12854e-05	3.49928e-05	-3.15255e-05	3.82668e-05
0.00295	-1.49399e-05	3.05752e-05	-9.68037e-06	3.03324e-05	-5.97417e-06	2.3664e-05	-3.17229e-06	2.07416e-05	-1.686e-05	3.42595e-05	-1.49044e-05	3.02876e-05	-2.24396e-05	3.10519e-05	-2.332e-05	3.34291e-05	-1.8009e-05	3.16944e-05	-2.13104e-05	2.89743e-05	-3.61069e-05	4.22387e-05	-4.98378e-05	5.46205e-05	-1.6631e-05	2.73877e-05	-2.07004e-05	2.67568e-05	-3.2043e-05	3.45651e-05	-3.22915e-05	3.77689e-05
0.00303	-1.52904e-05	3.04185e-05	-9.88907e-06	3.04003e-05	-6.08637e-06	2.35902e-05	-3.20447e-06	2.03515e-05	-1.72522e-05	3.40356e-05	-1.52416e-05	3.01999e-05	-2.29905e-05	3.07178e-05	-2.39009e-05	3.28488e-05	-1.8426e-05	3.13656e-05	-2.18001e-05	2.86523e-05	-3.69941e-05	4.16865e-05	-5.10916e-05	5.38755e-05	-1.7002e-05	2.70759e-05	-2.11695e-05	2.64398e-05	-3.27977e-05	3.41397e-05	-3.30566e-05	3.72748e-05
0.00311	-1.56413e-05	3.02836e-05	-1.00962e-05	3.04905e-05	-6.19752e-06	2.35384e-05	-3.23749e-06	1.99774e-05	-1.76446e-05	3.38305e-05	-1.55794e-05	3.01319e-05	-2.35424e-05	3.04045e-05	-2.44827e-05	3.22783e-05	-1.88432e-05	3.10472e-05	-2.22905e-05	2.83375e-05	-3.78821e-05	4.11422e-05	-5.23432e-05	5.31374e-05	-1.73709e-05	2.67683e-05	-2.16367e-05	2.61245e-05	-3.35507e-05	3.37159e-05	-3.38218e-05	3.67845e-05
0.00319	-1.59934e-05	3.01707e-05	-1.03029e-05	3.06027e-05	-6.30858e-06	2.35083e-05	-3.27185e-06	1.962e-05	-1.80378e-05	3.36442e-05	-1.5919e-05	3.00835e-05	-2.4096e-05	3.01128e-05	-2.5066e-05	3.17182e-05	-1.92615e-05	3.07393e-05	-2.27825e-05	2.80302e-05	-3.87724e-05	4.06063e-05	-5.35938e-05	5.24064e-05	-1.77383e-05	2.64645e-05	-2.21028e-05	2.5811e-05	-3.4303e-05	3.3293e-05	-3.45882e-05	3.62976e-05
0.00328	-1.63475e-05	3.00798e-05	-1.05104e-05	3.07367e-05	-6.42065e-06	2.34997e-05	-3.30799e-06	1.92799e-05	-1.84326e-05	3.34766e-05	-1.62614e-05	3.00546e-05	-2.46523e-05	2.98429e-05	-2.56513e-05	3.11687e-05	-1.96811e-05	3.0442e-05	-2.32772e-05	2.77311e-05	-3.96663e-05	4.0079e-05	-5.48443e-05	5.1683e-05	-1.81051e-05	2.61643e-05	-2.25686e-05	2.54992e-05	-3.5056e-05	3.28706e-05	-3.53566e-05	3.58141e-05
0.00336	-1.67047e-05	3.00108e-05	-1.07202e-05	3.08917e-05	-6.53491e-06	2.35116e-05	-3.34634e-06	1.89573e-05	-1.88299e-05	3.33275e-05	-1.66076e-05	3.0045e-05	-2.52121e-05	2.95952e-05	-2.62388e-05	3.06301e-05	-2.01027e-05	3.01552e-05	-2.37753e-05	2.74407e-05	-4.0565e-05	3.95606e-05	-5.60958e-05	5.09673e-05	-1.84718e-05	2.58673e-05	-2.3035e-05	2.51892e-05	-3.5811e-05	3.2448e-05	-3.61283e-05	3.5334e-05
0.00344	-1.70658e-05	2.99634e-05	-1.09338e-05	3.10673e-05	-6.6525e-06	2.35432e-05	-3.38728e-06	1.86525e-05	-1.92306e-05	3.31969e-05	-1.69587e-05	3.00541e-05	-2.57764e-05	2.93701e-05	-2.68291e-05	3.01024e-05	-2.05267e-05	2.98792e-05	-2.42777e-05	2.71597e-05	-4.14698e-05	3.90515e-05	-5.73491e-05	5.02595e-05	-1.88391e-05	2.55736e-05	-2.35028e-05	2.48811e-05	-3.6569e-05	3.20249e-05	-3.69043e-05	3.48573e-05
0.00352	-1.7432e-05	2.99374e-05	-1.11524e-05	3.12628e-05	-6.77441e-06	2.35935e-05	-3.43117e-06	1.83655e-05	-1.96357e-05	3.30843e-05	-1.73156e-05	3.00815e-05	-2.63459e-05	2.91675e-05	-2.74225e-05	2.95858e-05	-2.09536e-05	2.9614e-05	-2.4785e-05	2.6889e-05	-4.23815e-05	3.85524e-05	-5.86049e-05	4.95599e-05	-1.92075e-05	2.52832e-05	-2.39727e-05	2.45752e-05	-3.73312e-05	3.1601e-05	-3.76853e-05	3.43842e-05
0.0036	-1.7804e-05	2.99324e-05	-1.13771e-05	3.14775e-05	-6.90136e-06	2.36615e-05	-3.47838e-06	1.80969e-05	-2.0046e-05	3.29894e-05	-1.7679e-05	3.01265e-05	-2.69214e-05	2.89878e-05	-2.80193e-05	2.90803e-05	-2.13837e-05	2.936e-05	-2.52975e-05	2.66293e-05	-4.33008e-05	3.80639e-05	-5.98639e-05	4.88687e-05	-1.95776e-05	2.49965e-05	-2.44453e-05	2.42719e-05	-3.80983e-05	3.11761e-05	-3.84723e-05	3.39147e-05
0.00369	-1.8183e-05	2.99478e-05	-1.16089e-05	3.17106e-05	-7.03381e-06	2.37466e-05	-3.52933e-06	1.78468e-05	-2.0462e-05	3.2912e-05	-1.80492e-05	3.01888e-05	-2.75032e-05	2.88314e-05	-2.862e-05	2.85862e-05	-2.18175e-05	2.91174e-05	-2.58155e-05	2.63814e-05	-4.42279e-05	3.75871e-05	-6.11265e-05	4.8186e-05	-1.99499e-05	2.47141e-05	-2.49209e-05	2.39714e-05	-3.8871e-05	3.07504e-05	-3.92661e-05	3.34491e-05
0.00377	-1.85696e-05	2.99833e-05	-1.18482e-05	3.19613e-05	-7.17209e-06	2.38481e-05	-3.5845e-06	1.76155e-05	-2.08845e-05	3.28516e-05	-1.84263e-05	3.0268e-05	-2.80915e-05	2.86983e-05	-2.9225e-05	2.81036e-05	-2.22556e-05	2.88867e-05	-2.63389e-05	2.6146e-05	-4.51627e-05	3.71232e-05	-6.23935e-05	4.75117e-05	-2.03249e-05	2.44365e-05	-2.53998e-05	2.36741e-05	-3.96496e-05	3.03242e-05	-4.00673e-05	3.29875e-05
0.00385	-1.89647e-05	3.0038e-05	-1.20953e-05	3.22288e-05	-7.31637e-06	2.39653e-05	-3.64428e-06	1.74032e-05	-2.13139e-05	3.28083e-05	-1.88101e-05	3.03637e-05	-2.86862e-05	2.85888e-05	-2.98342e-05	2.76327e-05	-2.26983e-05	2.86684e-05	-2.68675e-05	2.59235e-05	-4.61048e-05	3.66731e-05	-6.36652e-05	4.68457e-05	-2.07031e-05	2.41646e-05	-2.58819e-05	2.33804e-05	-4.04344e-05	2.98979e-05	-4.08764e-05	3.25302e-05
0.00393	-1.93686e-05	3.01115e-05	-1.23503e-05	3.2512e-05	-7.46665e-06	2.40977e-05	-3.70893e-06	1.72096e-05	-2.17504e-05	3.27815e-05	-1.92002e-05	3.04759e-05	-2.92868e-05	2.85028e-05	-3.04478e-05	2.71737e-05	-2.31461e-05	2.8463e-05	-2.74009e-05	2.57146e-05	-4.70538e-05	3.6238e-05	-6.49417e-05	4.6188e-05	-2.10849e-05	2.3899e-05	-2.63673e-05	2.30906e-05	-4.12256e-05	2.94719e-05	-4.16933e-05	3.20774e-05
0.00401	-1.97817e-05	3.02029e-05	-1.2613e-05	3.28102e-05	-7.62268e-06	2.4245e-05	-3.77861e-06	1.70343e-05	-2.21943e-05	3.27713e-05	-1.95961e-05	3.06042e-05	-2.98926e-05	2.84406e-05	-3.10654e-05	2.67268e-05	-2.35991e-05	2.82709e-05	-2.79388e-05	2.55197e-05	-4.80089e-05	3.5819e-05	-6.62233e-05	4.55385e-05	-2.14704e-05	2.36406e-05	-2.68558e-05	2.2805e-05	-4.2023e-05	2.90467e-05	-4.2518e-05	3.16293e-05
0.0041	-2.02037e-05	3.03116e-05	-1.2883e-05	3.31223e-05	-7.78411e-06	2.44066e-05	-3.85335e-06	1.68771e-05	-2.26454e-05	3.27773e-05	-1.9997e-05	3.07484e-05	-3.05029e-05	2.84024e-05	-3.16871e-05	2.62922e-05	-2.40575e-05	2.80924e-05	-2.84805e-05	2.53391e-05	-4.89689e-05	3.54171e-05	-6.75097e-05	4.48971e-05	-2.18599e-05	2.339e-05	-2.73474e-05	2.25238e-05	-4.28264e-05	2.86229e-05	-4.33502e-05	3.11862e-05
0.00418	-2.06346e-05	3.04371e-05	-1.31598e-05	3.34475e-05	-7.95044e-06	2.45822e-05	-3.93299e-06	1.67378e-05	-2.31035e-05	3.27997e-05	-2.04022e-05	3.0908e-05	-3.11166e-05	2.83883e-05	-3.23125e-05	2.58704e-05	-2.45212e-05	2.79278e-05	-2.90255e-05	2.5173e-05	-4.99326e-05	3.50334e-05	-6.88005e-05	4.42641e-05	-2.22531e-05	2.31476e-05	-2.78418e-05	2.22473e-05	-4.36353e-05	2.82015e-05	-4.41898e-05	3.07485e-05
0.00426	-2.10738e-05	3.05789e-05	-1.34425e-05	3.37844e-05	-8.12104e-06	2.47713e-05	-4.01713e-06	1.66164e-05	-2.35681e-05	3.28385e-05	-2.08107e-05	3.10827e-05	-3.17326e-05	2.83983e-05	-3.29412e-05	2.54619e-05	-2.49897e-05	2.77776e-05	-2.95732e-05	2.50215e-05	-5.08987e-05	3.46688e-05	-7.00953e-05	4.36399e-05	-2.26501e-05	2.2914e-05	-2.83386e-05	2.19757e-05	-4.44488e-05	2.77834e-05	-4.50363e-05	3.03167e-05
0.00434	-2.15207e-05	3.0737e-05	-1.37302e-05	3.41319e-05	-8.29517e-06	2.49735e-05	-4.10525e-06	1.65129e-05	-2.40385e-05	3.28938e-05	-2.12217e-05	3.12718e-05	-3.235e-05	2.84323e-05	-3.35727e-05	2.50676e-05	-2.54624e-05	2.76419e-05	-3.01225e-05	2.48847e-05	-5.18659e-05	3.43243e-05	-7.13932e-05	4.3025e-05	-2.30503e-05	2.26895e-05	-2.88375e-05	2.17096e-05	-4.5266e-05	2.73696e-05	-4.58889e-05	2.9891e-05
0.00442	-2.19742e-05	3.0911e-05	-1.4022e-05	3.44889e-05	-8.47206e-06	2.51881e-05	-4.19668e-06	1.64273e-05	-2.45135e-05	3.29661e-05	-2.16343e-05	3.14751e-05	-3.2968e-05	2.84898e-05	-3.42063e-05	2.46882e-05	-2.59383e-05	2.75211e-05	-3.06728e-05	2.47627e-05	-5.28329e-05	3.40005e-05	-7.26934e-05	4.24198e-05	-2.34534e-05	2.24745e-05	-2.93378e-05	2.14491e-05	-4.60858e-05	2.6961e-05	-4.67469e-05	2.94719e-05
0.00451	-2.2433e-05	3.11011e-05	-1.43169e-05	3.48547e-05	-8.65093e-06	2.54148e-05	-4.29078e-06	1.63595e-05	-2.49919e-05	3.30555e-05	-2.20476e-05	3.16921e-05	-3.35861e-05	2.85707e-05	-3.48412e-05	2.43245e-05	-2.64163e-05	2.74153e-05	-3.12233e-05	2.46558e-05	-5.37986e-05	3.3698e-05	-7.3995e-05	4.18248e-05	-2.38584e-05	2.22692e-05	-2.98392e-05	2.11948e-05	-4.69071e-05	2.65585e-05	-4.76093e-05	2.90597e-05
0.00459	-2.28955e-05	3.13075e-05	-1.46142e-05	3.52287e-05	-8.831e-06	2.56532e-05	-4.38693e-06	1.63094e-05	-2.54723e-05	3.31623e-05	-2.24607e-05	3.19226e-05	-3.4204e-05	2.86746e-05	-3.54766e-05	2.39773e-05	-2.6895e-05	2.73244e-05	-3.17733e-05	2.45644e-05	-5.47621e-05	3.34172e-05	-7.52973e-05	4.12408e-05	-2.42643e-05	2.20738e-05	-3.03411e-05	2.09475e-05	-4.77287e-05	2.61629e-05	-4.84752e-05	2.86546e-05
0.00467	-2.336e-05	3.15304e-05	-1.49129e-05	3.56107e-05	-9.01147e-06	2.59032e-05	-4.48458e-06	1.62768e-05	-2.59532e-05	3.32866e-05	-2.28729e-05	3.21668e-05	-3.48211e-05	2.88016e-05	-3.61118e-05	2.36475e-05	-2.73735e-05	2.72487e-05	-3.23223e-05	2.4489e-05	-5.57226e-05	3.31584e-05	-7.65997e-05	4.06684e-05	-2.46703e-05	2.18884e-05	-3.08433e-05	2.0708e-05	-4.85498e-05	2.5775e-05	-4.93437e-05	2.8257e-05
0.00475	-2.38248e-05	3.17704e-05	-1.52121e-05	3.60008e-05	-9.19159e-06	2.61646e-05	-4.58316e-06	1.62617e-05	-2.64334e-05	3.34288e-05	-2.3283e-05	3.24246e-05	-3.54369e-05	2.89515e-05	-3.6746e-05	2.33362e-05	-2.78506e-05	2.71879e-05	-3.28698e-05	2.44299e-05	-5.66794e-05	3.29219e-05	-7.79018e-05	4.01085e-05	-2.50755e-05	2.17132e-05	-3.13453e-05	2.04774e-05	-4.93695e-05	2.53954e-05	-5.02142e-05	2.78671e-05
0.00483	-2.42885e-05	3.20278e-05	-1.55111e-05	3.63992e-05	-9.37062e-06	2.64374e-05	-4.68215e-06	1.6264e-05	-2.69115e-05	3.3589e-05	-2.36904e-05	3.26961e-05	-3.60509e-05	2.9124e-05	-3.73786e-05	2.30444e-05	-2.83257e-05	2.71422e-05	-3.34155e-05	2.43874e-05	-5.76321e-05	3.27076e-05	-7.92032e-05	3.95617e-05	-2.54793e-05	2.15483e-05	-3.1847e-05	2.02563e-05	-5.01872e-05	2.50246e-05	-5.1086e-05	2.74855e-05
0.00492	-2.47499e-05	3.23029e-05	-1.58094e-05	3.68059e-05	-9.54788e-06	2.67213e-05	-4.78112e-06	1.62838e-05	-2.73866e-05	3.37676e-05	-2.40941e-05	3.29811e-05	-3.66629e-05	2.93188e-05	-3.80089e-05	2.27733e-05	-2.87981e-05	2.71114e-05	-3.39593e-05	2.43618e-05	-5.85805e-05	3.25154e-05	-8.05035e-05	3.90288e-05	-2.58812e-05	2.1394e-05	-3.23483e-05	2.00452e-05	-5.10025e-05	2.46626e-05	-5.19584e-05	2.71127e-05
0.005	-2.5208e-05	3.2596e-05	-1.61062e-05	3.72211e-05	-9.72282e-06	2.70163e-05	-4.87975e-06	1.63209e-05	-2.78578e-05	3.39646e-05	-2.44934e-05	3.32795e-05	-3.72726e-05	2.95353e-05	-3.86366e-05	2.25234e-05	-2.92676e-05	2.70957e-05	-3.45009e-05	2.43529e-05	-5.95245e-05	3.23453e-05	-8.18025e-05	3.85103e-05	-2.62809e-05	2.12505e-05	-3.28492e-05	1.98446e-05	-5.18153e-05	2.43096e-05	-5.2831e-05	2.67489e-05
0.00508	-2.56617e-05	3.29068e-05	-1.6401e-05	3.76448e-05	-9.89496e-06	2.73221e-05	-4.97779e-06	1.6375e-05	-2.83243e-05	3.41802e-05	-2.48874e-05	3.3591e-05	-3.78798e-05	2.97729e-05	-3.92612e-05	2.22954e-05	-2.97337e-05	2.70951e-05	-3.50401e-05	2.43609e-05	-6.04644e-05	3.21967e-05	-8.31001e-05	3.80067e-05	-2.66782e-05	2.11181e-05	-3.33496e-05	1.96548e-05	-5.26256e-05	2.39655e-05	-5.37033e-05	2.63944e-05
0.00516	-2.61103e-05	3.32355e-05	-1.6693e-05	3.80769e-05	-1.00638e-05	2.76385e-05	-5.07499e-06	1.6446e-05	-2.87852e-05	3.44143e-05	-2.52754e-05	3.39154e-05	-3.84844e-05	3.00309e-05	-3.98825e-05	2.20896e-05	-3.01961e-05	2.71097e-05	-3.55763e-05	2.43856e-05	-6.14e-05	3.20693e-05	-8.43961e-05	3.7518e-05	-2.70728e-05	2.09971e-05	-3.38494e-05	1.94763e-05	-5.34334e-05	2.36302e-05	-5.45751e-05	2.60494e-05
0.00524	-2.65531e-05	3.35818e-05	-1.69814e-05	3.85174e-05	-1.02288e-05	2.79654e-05	-5.17103e-06	1.65335e-05	-2.92397e-05	3.4667e-05	-2.56564e-05	3.42522e-05	-3.90858e-05	3.03088e-05	-4.05002e-05	2.19062e-05	-3.06544e-05	2.71397e-05	-3.6109e-05	2.44267e-05	-6.23316e-05	3.19624e-05	-8.56903e-05	3.70444e-05	-2.74645e-05	2.08878e-05	-3.4348e-05	1.93093e-05	-5.42386e-05	2.33037e-05	-5.54461e-05	2.57137e-05
0.00532	-2.69894e-05	3.39457e-05	-1.72651e-05	3.8966e-05	-1.03892e-05	2.83024e-05	-5.26554e-06	1.66375e-05	-2.96871e-05	3.49381e-05	-2.60292e-05	3.46012e-05	-3.96835e-05	3.06059e-05	-4.11139e-05	2.17455e-05	-3.11082e-05	2.71852e-05	-3.66371e-05	2.44839e-05	-6.32591e-05	3.18753e-05	-8.69825e-05	3.65858e-05	-2.78531e-05	2.07908e-05	-3.48449e-05	1.91541e-05	-5.5041e-05	2.29856e-05	-5.6316e-05	2.5387e-05
0.00541	-2.74187e-05	3.43266e-05	-1.75431e-05	3.94227e-05	-1.05447e-05	2.86494e-05	-5.35814e-06	1.67578e-05	-3.01266e-05	3.52273e-05	-2.63925e-05	3.49618e-05	-4.02768e-05	3.09216e-05	-4.17236e-05	2.16075e-05	-3.15571e-05	2.72463e-05	-3.71599e-05	2.45568e-05	-6.41824e-05	3.18075e-05	-8.82723e-05	3.61421e-05	-2.82384e-05	2.0706e-05	-3.53392e-05	1.90106e-05	-5.58407e-05	2.26759e-05	-5.71849e-05	2.50684e-05
0.00549	-2.78405e-05	3.47243e-05	-1.7814e-05	3.98874e-05	-1.06947e-05	2.90064e-05	-5.44847e-06	1.68946e-05	-3.05576e-05	3.55344e-05	-2.67452e-05	3.53339e-05	-4.08648e-05	3.12557e-05	-4.23291e-05	2.14924e-05	-3.20005e-05	2.73228e-05	-3.76765e-05	2.4645e-05	-6.51014e-05	3.17581e-05	-8.95596e-05	3.57131e-05	-2.86202e-05	2.06337e-05	-3.58303e-05	1.88791e-05	-5.66377e-05	2.23743e-05	-5.80528e-05	2.47573e-05
0.00557	-2.82547e-05	3.51382e-05	-1.80766e-05	4.03607e-05	-1.08385e-05	2.93736e-05	-5.53624e-06	1.70478e-05	-3.09796e-05	3.58593e-05	-2.70859e-05	3.57176e-05	-4.14465e-05	3.1608e-05	-4.29306e-05	2.14004e-05	-3.24381e-05	2.74148e-05	-3.8186e-05	2.47483e-05	-6.60157e-05	3.1727e-05	-9.08442e-05	3.52987e-05	-2.89986e-05	2.05736e-05	-3.63176e-05	1.87598e-05	-5.74321e-05	2.20808e-05	-5.89196e-05	2.44528e-05
0.00565	-2.86606e-05	3.55681e-05	-1.83297e-05	4.08427e-05	-1.09753e-05	2.97512e-05	-5.62125e-06	1.72172e-05	-3.1392e-05	3.62016e-05	-2.74134e-05	3.61131e-05	-4.20208e-05	3.19785e-05	-4.35278e-05	2.13317e-05	-3.28694e-05	2.75221e-05	-3.86876e-05	2.48668e-05	-6.69244e-05	3.17136e-05	-9.2126e-05	3.48992e-05	-2.93736e-05	2.05258e-05	-3.68005e-05	1.86529e-05	-5.82237e-05	2.17955e-05	-5.97854e-05	2.41543e-05
0.00573	-2.90576e-05	3.60139e-05	-1.85721e-05	4.13341e-05	-1.11041e-05	3.01392e-05	-5.70329e-06	1.74025e-05	-3.17938e-05	3.65614e-05	-2.77263e-05	3.6521e-05	-4.25864e-05	3.23674e-05	-4.41209e-05	2.12866e-05	-3.32937e-05	2.76448e-05	-3.91805e-05	2.50003e-05	-6.78269e-05	3.17179e-05	-9.34048e-05	3.45146e-05	-2.97452e-05	2.049e-05	-3.72785e-05	1.85584e-05	-5.90124e-05	2.15187e-05	-6.06504e-05	2.38613e-05
0.00582	-2.94447e-05	3.64755e-05	-1.88022e-05	4.18354e-05	-1.12239e-05	3.05377e-05	-5.78218e-06	1.76035e-05	-3.2184e-05	3.69384e-05	-2.80235e-05	3.69416e-05	-4.31416e-05	3.27746e-05	-4.47096e-05	2.12652e-05	-3.37102e-05	2.77829e-05	-3.96639e-05	2.51488e-05	-6.87224e-05	3.17395e-05	-9.46805e-05	3.41452e-05	-3.01131e-05	2.04664e-05	-3.77511e-05	1.84765e-05	-5.97979e-05	2.12504e-05	-6.15143e-05	2.35733e-05
0.0059	-2.98208e-05	3.69528e-05	-1.90187e-05	4.2347e-05	-1.13336e-05	3.09463e-05	-5.85772e-06	1.78199e-05	-3.25614e-05	3.73327e-05	-2.83037e-05	3.73756e-05	-4.36851e-05	3.32e-05	-4.52939e-05	2.1268e-05	-3.4118e-05	2.79363e-05	-4.01371e-05	2.53123e-05	-6.96102e-05	3.17782e-05	-9.59528e-05	3.37917e-05	-3.0477e-05	2.04548e-05	-3.82181e-05	1.84069e-05	-6.05798e-05	2.09906e-05	-6.23774e-05	2.32903e-05
0.00598	-3.01843e-05	3.74461e-05	-1.92203e-05	4.28691e-05	-1.14324e-05	3.13643e-05	-5.9297e-06	1.80512e-05	-3.29246e-05	3.77441e-05	-2.85659e-05	3.78229e-05	-4.42155e-05	3.36433e-05	-4.58736e-05	2.12951e-05	-3.45162e-05	2.81052e-05	-4.05994e-05	2.54905e-05	-7.04898e-05	3.18339e-05	-9.72218e-05	3.34543e-05	-3.08366e-05	2.04551e-05	-3.86791e-05	1.83491e-05	-6.13575e-05	2.07391e-05	-6.32395e-05	2.30121e-05
0.00606	-3.05341e-05	3.79555e-05	-1.94056e-05	4.34016e-05	-1.15199e-05	3.17909e-05	-5.99787e-06	1.82973e-05	-3.32721e-05	3.81727e-05	-2.88092e-05	3.82836e-05	-4.47318e-05	3.4104e-05	-4.64485e-05	2.13465e-05	-3.4904e-05	2.82897e-05	-4.10503e-05	2.5683e-05	-7.13608e-05	3.19063e-05	-9.84873e-05	3.31334e-05	-3.11915e-05	2.04672e-05	-3.91344e-05	1.83026e-05	-6.21308e-05	2.04959e-05	-6.41008e-05	2.27388e-05
0.00614	-3.08687e-05	3.8481e-05	-1.95733e-05	4.39441e-05	-1.15958e-05	3.2225e-05	-6.06187e-06	1.85576e-05	-3.36021e-05	3.86186e-05	-2.90326e-05	3.87574e-05	-4.52331e-05	3.45814e-05	-4.70183e-05	2.14222e-05	-3.52804e-05	2.849e-05	-4.14897e-05	2.58896e-05	-7.22231e-05	3.19954e-05	-9.97492e-05	3.28293e-05	-3.15415e-05	2.04911e-05	-3.9584e-05	1.8267e-05	-6.28997e-05	2.02613e-05	-6.49612e-05	2.24708e-05
0.00623	-3.11867e-05	3.90225e-05	-1.97221e-05	4.44963e-05	-1.166e-05	3.26657e-05	-6.12134e-06	1.88315e-05	-3.39132e-05	3.90818e-05	-2.9235e-05	3.92443e-05	-4.57187e-05	3.50749e-05	-4.7583e-05	2.15219e-05	-3.56449e-05	2.87063e-05	-4.19173e-05	2.61097e-05	-7.30765e-05	3.21011e-05	-0.000101007	3.25421e-05	-3.18861e-05	2.05268e-05	-4.00284e-05	1.82421e-05	-6.36641e-05	2.00354e-05	-6.58208e-05	2.22085e-05
0.00631	-3.14867e-05	3.95798e-05	-1.98508e-05	4.50581e-05	-1.17122e-05	3.31123e-05	-6.17603e-06	1.91187e-05	-3.42036e-05	3.95621e-05	-2.94154e-05	3.9744e-05	-4.61878e-05	3.55838e-05	-4.81427e-05	2.16454e-05	-3.59965e-05	2.89385e-05	-4.2333e-05	2.63433e-05	-7.39208e-05	3.22234e-05	-0.000102262	3.22718e-05	-3.22251e-05	2.05745e-05	-4.04679e-05	1.82279e-05	-6.44242e-05	1.98188e-05	-6.66796e-05	2.19528e-05
0.00639	-3.17672e-05	4.01521e-05	-1.99578e-05	4.56293e-05	-1.17521e-05	3.35641e-05	-6.22576e-06	1.94184e-05	-3.44719e-05	4.0059e-05	-2.95723e-05	4.02569e-05	-4.66393e-05	3.61075e-05	-4.86974e-05	2.17921e-05	-3.63345e-05	2.91862e-05	-4.27363e-05	2.659e-05	-7.47559e-05	3.23625e-05	-0.000103512	3.20185e-05	-3.2558e-05	2.06339e-05	-4.09025e-05	1.82243e-05	-6.51803e-05	1.9612e-05	-6.75377e-05	2.17043e-05
0.00647	-3.20267e-05	4.07387e-05	-2.00412e-05	4.62099e-05	-1.17793e-05	3.40211e-05	-6.2704e-06	1.97299e-05	-3.47166e-05	4.0572e-05	-2.97039e-05	4.0783e-05	-4.70722e-05	3.66456e-05	-4.92473e-05	2.19613e-05	-3.66578e-05	2.94488e-05	-4.31265e-05	2.68499e-05	-7.55813e-05	3.25182e-05	-0.000104759	3.1782e-05	-3.28844e-05	2.07047e-05	-4.13323e-05	1.82318e-05	-6.59325e-05	1.94154e-05	-6.83949e-05	2.14638e-05
0.00655	-3.2264e-05	4.13384e-05	-2.0099e-05	4.68e-05	-1.17931e-05	3.44829e-05	-6.30971e-06	2.00525e-05	-3.49361e-05	4.10999e-05	-2.98086e-05	4.13221e-05	-4.74856e-05	3.71973e-05	-4.97924e-05	2.21522e-05	-3.69655e-05	2.97255e-05	-4.35027e-05	2.71226e-05	-7.63965e-05	3.26902e-05	-0.000106001	3.1562e-05	-3.32041e-05	2.07867e-05	-4.17571e-05	1.82505e-05	-6.66812e-05	1.92294e-05	-6.92511e-05	2.12318e-05
0.00664	-3.24777e-05	4.19501e-05	-2.01292e-05	4.73994e-05	-1.1793e-05	3.49494e-05	-6.34344e-06	2.0385e-05	-3.51291e-05	4.16415e-05	-2.98845e-05	4.18742e-05	-4.78783e-05	3.77621e-05	-5.03328e-05	2.23635e-05	-3.72566e-05	3.00154e-05	-4.38641e-05	2.74078e-05	-7.72008e-05	3.28782e-05	-0.000107239	3.13582e-05	-3.35166e-05	2.08795e-05	-4.21764e-05	1.82805e-05	-6.74266e-05	1.90542e-05	-7.0106e-05	2.10087e-05
0.00672	-3.26666e-05	4.25726e-05	-2.01301e-05	4.80078e-05	-1.17779e-05	3.54207e-05	-6.37145e-06	2.07266e-05	-3.52944e-05	4.21959e-05	-2.99302e-05	4.24384e-05	-4.82496e-05	3.83391e-05	-5.08686e-05	2.25943e-05	-3.75303e-05	3.03177e-05	-4.421e-05	2.77051e-05	-7.79936e-05	3.30816e-05	-0.000108472	3.11707e-05	-3.38216e-05	2.09827e-05	-4.25902e-05	1.83219e-05	-6.81693e-05	1.88902e-05	-7.09595e-05	2.07947e-05
0.0068	-3.28298e-05	4.3205e-05	-2.01001e-05	4.86248e-05	-1.17468e-05	3.58968e-05	-6.39378e-06	2.1076e-05	-3.54309e-05	4.27619e-05	-2.99447e-05	4.30141e-05	-4.85987e-05	3.89279e-05	-5.14e-05	2.28434e-05	-3.77859e-05	3.06317e-05	-4.45399e-05	2.8014e-05	-7.87739e-05	3.33e-05	-0.0001097	3.09993e-05	-3.4119e-05	2.10963e-05	-4.29984e-05	1.83745e-05	-6.89095e-05	1.87376e-05	-7.18118e-05	2.05897e-05
0.00688	-3.29663e-05	4.38463e-05	-2.00376e-05	4.92501e-05	-1.16984e-05	3.63778e-05	-6.41058e-06	2.14325e-05	-3.55377e-05	4.33385e-05	-2.99267e-05	4.36004e-05	-4.8925e-05	3.95281e-05	-5.19271e-05	2.31099e-05	-3.80228e-05	3.09568e-05	-4.48535e-05	2.83341e-05	-7.95412e-05	3.35333e-05	-0.000110923	3.08444e-05	-3.44087e-05	2.122e-05	-4.3401e-05	1.84382e-05	-6.96477e-05	1.8597e-05	-7.2663e-05	2.03935e-05
0.00696	-3.30754e-05	4.44958e-05	-1.99412e-05	4.98834e-05	-1.16315e-05	3.68637e-05	-6.42206e-06	2.17952e-05	-3.56142e-05	4.39249e-05	-2.98753e-05	4.41965e-05	-4.92278e-05	4.01395e-05	-5.24502e-05	2.3393e-05	-3.82406e-05	3.12923e-05	-4.51506e-05	2.86649e-05	-8.0295e-05	3.37813e-05	-0.00011214	3.07063e-05	-3.46907e-05	2.13534e-05	-4.37981e-05	1.85128e-05	-7.03843e-05	1.84687e-05	-7.35134e-05	2.02059e-05
0.00705	-3.31565e-05	4.5153e-05	-1.98094e-05	5.05246e-05	-1.15448e-05	3.73545e-05	-6.42844e-06	2.21637e-05	-3.56595e-05	4.45201e-05	-2.9789e-05	4.48016e-05	-4.95064e-05	4.07617e-05	-5.29693e-05	2.36918e-05	-3.84391e-05	3.16377e-05	-4.5431e-05	2.90061e-05	-8.10346e-05	3.40439e-05	-0.000113352	3.05853e-05	-3.49648e-05	2.14964e-05	-4.41897e-05	1.85978e-05	-7.11197e-05	1.83531e-05	-7.43635e-05	2.00268e-05
0.00713	-3.32087e-05	4.58172e-05	-1.96402e-05	5.11733e-05	-1.14367e-05	3.78498e-05	-6.42985e-06	2.25371e-05	-3.56729e-05	4.51231e-05	-2.96664e-05	4.54149e-05	-4.97597e-05	4.13946e-05	-5.34845e-05	2.40055e-05	-3.86178e-05	3.19921e-05	-4.56943e-05	2.93571e-05	-8.17592e-05	3.43212e-05	-0.000114557	3.04817e-05	-3.5231e-05	2.16485e-05	-4.45758e-05	1.86929e-05	-7.1854e-05	1.82507e-05	-7.52134e-05	1.98561e-05
0.00721	-3.32309e-05	4.64878e-05	-1.94316e-05	5.18297e-05	-1.13057e-05	3.83499e-05	-6.42632e-06	2.2915e-05	-3.5653e-05	4.5733e-05	-2.95055e-05	4.60361e-05	-4.99863e-05	4.2038e-05	-5.39955e-05	2.43332e-05	-3.87761e-05	3.23546e-05	-4.59397e-05	2.9718e-05	-8.24674e-05	3.46132e-05	-0.000115756	3.0396e-05	-3.54888e-05	2.1809e-05	-4.49564e-05	1.87973e-05	-7.25868e-05	1.81618e-05	-7.60637e-05	1.96938e-05
0.00729	-3.32217e-05	4.71643e-05	-1.91812e-05	5.24937e-05	-1.11499e-05	3.88548e-05	-6.41771e-06	2.32968e-05	-3.55983e-05	4.6349e-05	-2.93041e-05	4.66652e-05	-5.01843e-05	4.26919e-05	-5.45019e-05	2.46742e-05	-3.89129e-05	3.27242e-05	-4.61662e-05	3.00884e-05	-8.31577e-05	3.492e-05	-0.000116947	3.0329e-05	-3.57376e-05	2.19771e-05	-4.53312e-05	1.89105e-05	-7.33177e-05	1.80869e-05	-7.69144e-05	1.95403e-05
0.00737	-3.31789e-05	4.78461e-05	-1.8886e-05	5.31652e-05	-1.09671e-05	3.93649e-05	-6.40368e-06	2.36819e-05	-3.55065e-05	4.69705e-05	-2.9059e-05	4.7302e-05	-5.03516e-05	4.33561e-05	-5.5003e-05	2.50277e-05	-3.90268e-05	3.31e-05	-4.6372e-05	3.04682e-05	-8.38281e-05	3.5242e-05	-0.000118129	3.02813e-05	-3.59766e-05	2.2152e-05	-4.56995e-05	1.90317e-05	-7.40459e-05	1.80266e-05	-7.77657e-05	1.93957e-05
0.00745	-3.31e-05	4.85327e-05	-1.85421e-05	5.38443e-05	-1.07546e-05	3.9881e-05	-6.3837e-06	2.40698e-05	-3.53748e-05	4.75972e-05	-2.87666e-05	4.79464e-05	-5.0485e-05	4.40307e-05	-5.54978e-05	2.53932e-05	-3.91158e-05	3.34812e-05	-4.65551e-05	3.08571e-05	-8.44762e-05	3.55797e-05	-0.000119302	3.02538e-05	-3.62045e-05	2.23331e-05	-4.60605e-05	1.91601e-05	-7.47704e-05	1.79811e-05	-7.8618e-05	1.92603e-05
0.00754	-3.29822e-05	4.9224e-05	-1.81454e-05	5.45311e-05	-1.05094e-05	4.04035e-05	-6.35717e-06	2.44599e-05	-3.51999e-05	4.82291e-05	-2.84224e-05	4.85988e-05	-5.05812e-05	4.47159e-05	-5.59852e-05	2.57699e-05	-3.91774e-05	3.38673e-05	-4.6713e-05	3.12549e-05	-8.5099e-05	3.59335e-05	-0.000120464	3.02473e-05	-3.64198e-05	2.25197e-05	-4.64127e-05	1.92951e-05	-7.54902e-05	1.79505e-05	-7.94713e-05	1.91341e-05
0.00762	-3.2822e-05	4.99196e-05	-1.76909e-05	5.52258e-05	-1.02276e-05	4.09333e-05	-6.32344e-06	2.48516e-05	-3.49778e-05	4.88663e-05	-2.80217e-05	4.92594e-05	-5.06362e-05	4.5412e-05	-5.64638e-05	2.61576e-05	-3.92088e-05	3.42581e-05	-4.68429e-05	3.16616e-05	-8.56931e-05	3.6304e-05	-0.000121614	3.02625e-05	-3.66207e-05	2.27115e-05	-4.67546e-05	1.94363e-05	-7.62039e-05	1.79351e-05	-8.0326e-05	1.90174e-05
0.0077	-3.26159e-05	5.06201e-05	-1.71737e-05	5.5929e-05	-9.90524e-06	4.14714e-05	-6.28169e-06	2.52448e-05	-3.47047e-05	4.95091e-05	-2.75595e-05	4.99286e-05	-5.0646e-05	4.61194e-05	-5.69323e-05	2.65558e-05	-3.92069e-05	3.46537e-05	-4.69417e-05	3.20775e-05	-8.62548e-05	3.66917e-05	-0.000122752	3.03001e-05	-3.68049e-05	2.29083e-05	-4.70843e-05	1.95838e-05	-7.691e-05	1.7935e-05	-8.11822e-05	1.891e-05
0.00778	-3.23603e-05	5.13257e-05	-1.65887e-05	5.66413e-05	-9.53808e-06	4.20188e-05	-6.23087e-06	2.56393e-05	-3.43764e-05	5.01581e-05	-2.70312e-05	5.06068e-05	-5.06064e-05	4.68388e-05	-5.7389e-05	2.69641e-05	-3.91681e-05	3.50545e-05	-4.70063e-05	3.2503e-05	-8.67802e-05	3.70973e-05	-0.000123875	3.03605e-05	-3.69699e-05	2.31102e-05	-4.73998e-05	1.9738e-05	-7.76073e-05	1.79505e-05	-8.20399e-05	1.88123e-05
0.00786	-3.20514e-05	5.20373e-05	-1.59314e-05	5.73634e-05	-9.12202e-06	4.25767e-05	-6.16972e-06	2.60352e-05	-3.3989e-05	5.08137e-05	-2.64325e-05	5.12946e-05	-5.05134e-05	4.75706e-05	-5.7832e-05	2.73826e-05	-3.90889e-05	3.54612e-05	-4.7034e-05	3.29384e-05	-8.72654e-05	3.75216e-05	-0.000124982	3.04438e-05	-3.71128e-05	2.33175e-05	-4.76992e-05	1.98994e-05	-7.82941e-05	1.79821e-05	-8.28985e-05	1.87244e-05
0.00795	-3.16857e-05	5.27555e-05	-1.5198e-05	5.80961e-05	-8.65334e-06	4.31462e-05	-6.09685e-06	2.64325e-05	-3.35386e-05	5.14768e-05	-2.57602e-05	5.19922e-05	-5.03634e-05	4.83157e-05	-5.82594e-05	2.78109e-05	-3.89658e-05	3.58746e-05	-4.70225e-05	3.33841e-05	-8.77066e-05	3.79653e-05	-0.00012607	3.05502e-05	-3.72309e-05	2.35306e-05	-4.79806e-05	2.00688e-05	-7.89695e-05	1.80307e-05	-8.37573e-05	1.86466e-05
0.00803	-3.126e-05	5.34813e-05	-1.43851e-05	5.88405e-05	-8.12881e-06	4.37282e-05	-6.01092e-06	2.68314e-05	-3.30221e-05	5.21479e-05	-2.50119e-05	5.27e-05	-5.01532e-05	4.90747e-05	-5.86692e-05	2.82493e-05	-3.87954e-05	3.62954e-05	-4.69696e-05	3.38402e-05	-8.81003e-05	3.84291e-05	-0.000127137	3.06795e-05	-3.73214e-05	2.37502e-05	-4.82423e-05	2.02469e-05	-7.96324e-05	1.80967e-05	-8.46152e-05	1.85792e-05
0.00811	-3.07716e-05	5.42157e-05	-1.34903e-05	5.95977e-05	-7.54575e-06	4.43233e-05	-5.91061e-06	2.72318e-05	-3.24366e-05	5.28281e-05	-2.4186e-05	5.34182e-05	-4.988e-05	4.98484e-05	-5.90596e-05	2.86976e-05	-3.85751e-05	3.67248e-05	-4.68738e-05	3.43069e-05	-8.84432e-05	3.89137e-05	-0.000128181	3.08314e-05	-3.73817e-05	2.39771e-05	-4.84828e-05	2.04344e-05	-8.02818e-05	1.81807e-05	-8.5471e-05	1.85224e-05
0.00819	-3.02185e-05	5.49599e-05	-1.25115e-05	6.03688e-05	-6.902e-06	4.49319e-05	-5.79476e-06	2.76339e-05	-3.17801e-05	5.35186e-05	-2.32817e-05	5.41469e-05	-4.95415e-05	5.0637e-05	-5.94288e-05	2.91558e-05	-3.83024e-05	3.71636e-05	-4.67333e-05	3.47842e-05	-8.87319e-05	3.94192e-05	-0.000129199	3.10057e-05	-3.74098e-05	2.4212e-05	-4.87007e-05	2.06318e-05	-8.09166e-05	1.82824e-05	-8.63231e-05	1.84763e-05
0.00827	-2.95989e-05	5.57154e-05	-1.14474e-05	6.11549e-05	-6.19595e-06	4.55539e-05	-5.66237e-06	2.8038e-05	-3.10509e-05	5.42206e-05	-2.22986e-05	5.48865e-05	-4.91359e-05	5.1441e-05	-5.97755e-05	2.9624e-05	-3.79755e-05	3.76133e-05	-4.65471e-05	3.52721e-05	-8.89634e-05	3.99461e-05	-0.000130189	3.12023e-05	-3.74038e-05	2.4456e-05	-4.88946e-05	2.08394e-05	-8.15357e-05	1.84018e-05	-8.717e-05	1.84413e-05
0.00836	-2.89116e-05	5.64835e-05	-1.02968e-05	6.19572e-05	-5.42657e-06	4.61894e-05	-5.51271e-06	2.84445e-05	-3.02481e-05	5.49357e-05	-2.12365e-05	5.56373e-05	-4.86617e-05	5.22605e-05	-6.00982e-05	3.01023e-05	-3.75928e-05	3.80752e-05	-4.63139e-05	3.57707e-05	-8.91348e-05	4.04945e-05	-0.00013115	3.14209e-05	-3.73626e-05	2.47103e-05	-4.90634e-05	2.10575e-05	-8.2138e-05	1.85383e-05	-8.80103e-05	1.84174e-05
0.00844	-2.81556e-05	5.72658e-05	-9.05909e-06	6.27768e-05	-4.59341e-06	4.68381e-05	-5.34528e-06	2.88536e-05	-2.9371e-05	5.56655e-05	-2.00958e-05	5.63999e-05	-4.81178e-05	5.30958e-05	-6.03958e-05	3.05908e-05	-3.71532e-05	3.85507e-05	-4.60326e-05	3.62806e-05	-8.92434e-05	4.1065e-05	-0.000132078	3.16616e-05	-3.72852e-05	2.4976e-05	-4.92059e-05	2.12868e-05	-8.27225e-05	1.86916e-05	-8.88424e-05	1.84049e-05
0.00852	-2.73299e-05	5.80638e-05	-7.73369e-06	6.36146e-05	-3.6966e-06	4.74996e-05	-5.15979e-06	2.92657e-05	-2.8419e-05	5.64113e-05	-1.88767e-05	5.71751e-05	-4.75033e-05	5.39471e-05	-6.06674e-05	3.10895e-05	-3.66562e-05	3.90415e-05	-4.57025e-05	3.68023e-05	-8.92868e-05	4.16577e-05	-0.000132974	3.19243e-05	-3.71713e-05	2.52543e-05	-4.93213e-05	2.15279e-05	-8.32885e-05	1.88612e-05	-8.9665e-05	1.84036e-05
0.0086	-2.64338e-05	5.88788e-05	-6.32032e-06	6.44717e-05	-2.73683e-06	4.81732e-05	-4.9561e-06	2.9681e-05	-2.73922e-05	5.71747e-05	-1.75798e-05	5.79633e-05	-4.68172e-05	5.48143e-05	-6.09118e-05	3.15983e-05	-3.61015e-05	3.95487e-05	-4.53231e-05	3.73367e-05	-8.9263e-05	4.22733e-05	-0.000133834	3.22092e-05	-3.70209e-05	2.5546e-05	-4.94088e-05	2.17815e-05	-8.38354e-05	1.90469e-05	-9.04767e-05	1.84135e-05
0.00868	-2.54666e-05	5.97119e-05	-4.81884e-06	6.53487e-05	-1.71519e-06	4.8858e-05	-4.73417e-06	3.00995e-05	-2.62905e-05	5.79567e-05	-1.62057e-05	5.87651e-05	-4.60591e-05	5.56973e-05	-6.11284e-05	3.21173e-05	-3.54894e-05	4.00734e-05	-4.48939e-05	3.78845e-05	-8.91704e-05	4.29121e-05	-0.000134658	3.25167e-05	-3.68342e-05	2.5852e-05	-4.94679e-05	2.20482e-05	-8.43627e-05	1.92486e-05	-9.12762e-05	1.8434e-05
0.00877	-2.44279e-05	6.05641e-05	-3.22919e-06	6.62461e-05	-6.33179e-07	4.95528e-05	-4.49411e-06	3.05214e-05	-2.51144e-05	5.87583e-05	-1.4755e-05	5.9581e-05	-4.52287e-05	5.65957e-05	-6.13165e-05	3.26463e-05	-3.48203e-05	4.06163e-05	-4.44147e-05	3.84467e-05	-8.90078e-05	4.35745e-05	-0.000135444	3.2847e-05	-3.66116e-05	2.61727e-05	-4.94981e-05	2.23288e-05	-8.48701e-05	1.94665e-05	-9.20621e-05	1.84649e-05
0.00885	-2.33174e-05	6.1436e-05	-1.55149e-06	6.71641e-05	5.0721e-07	5.02565e-05	-4.23631e-06	3.09466e-05	-2.38643e-05	5.95805e-05	-1.32285e-05	6.04117e-05	-4.43262e-05	5.75094e-05	-6.1476e-05	3.31856e-05	-3.40952e-05	4.11779e-05	-4.38854e-05	3.90241e-05	-8.87744e-05	4.42609e-05	-0.000136192	3.32005e-05	-3.6354e-05	2.65087e-05	-4.94995e-05	2.26243e-05	-8.53572e-05	1.97006e-05	-9.28336e-05	1.85057e-05
0.00893	-2.21347e-05	6.23286e-05	2.13956e-07	6.81027e-05	1.70331e-06	5.09678e-05	-3.96157e-06	3.1375e-05	-2.2541e-05	6.0424e-05	-1.16273e-05	6.12577e-05	-4.33525e-05	5.84382e-05	-6.16074e-05	3.3735e-05	-3.33153e-05	4.17589e-05	-4.33063e-05	3.96175e-05	-8.84706e-05	4.49719e-05	-0.000136902	3.35779e-05	-3.60622e-05	2.68605e-05	-4.94723e-05	2.29355e-05	-8.58242e-05	1.99514e-05	-9.35902e-05	1.85562e-05
0.00901	-2.08797e-05	6.32427e-05	2.06673e-06	6.90617e-05	2.95182e-06	5.16854e-05	-3.6712e-06	3.18066e-05	-2.11455e-05	6.12898e-05	-9.95226e-06	6.21199e-05	-4.23092e-05	5.93816e-05	-6.17118e-05	3.42946e-05	-3.24821e-05	4.23596e-05	-4.26778e-05	4.02278e-05	-8.80972e-05	4.57078e-05	-0.000137574	3.39794e-05	-3.57372e-05	2.72284e-05	-4.94171e-05	2.3263e-05	-8.62714e-05	2.02188e-05	-9.4332e-05	1.86165e-05
0.00909	-1.95523e-05	6.41795e-05	4.00648e-06	7.00409e-05	4.249e-06	5.24078e-05	-3.36706e-06	3.22409e-05	-1.96786e-05	6.2179e-05	-8.20422e-06	6.29994e-05	-4.11981e-05	6.03393e-05	-6.17906e-05	3.48642e-05	-3.15973e-05	4.29806e-05	-4.20004e-05	4.08557e-05	-8.76557e-05	4.64687e-05	-0.00013821	3.44054e-05	-3.53804e-05	2.76131e-05	-4.93344e-05	2.36073e-05	-8.66997e-05	2.05029e-05	-9.50596e-05	1.86868e-05
0.00918	-1.81522e-05	6.51402e-05	6.03315e-06	7.10405e-05	5.5909e-06	5.31338e-05	-3.05153e-06	3.26775e-05	-1.81407e-05	6.3093e-05	-6.3835e-06	6.38978e-05	-4.00215e-05	6.13113e-05	-6.18459e-05	3.54432e-05	-3.06625e-05	4.36223e-05	-4.12744e-05	4.1502e-05	-8.71479e-05	4.72548e-05	-0.000138811	3.48562e-05	-3.49928e-05	2.80149e-05	-4.92248e-05	2.39685e-05	-8.71102e-05	2.08035e-05	-9.57737e-05	1.87677e-05
0.00926	-1.66786e-05	6.61263e-05	8.14725e-06	7.20611e-05	6.9736e-06	5.38622e-05	-2.72739e-06	3.3116e-05	-1.65316e-05	6.40335e-05	-4.48969e-06	6.48175e-05	-3.87815e-05	6.22977e-05	-6.18801e-05	3.60315e-05	-2.96787e-05	4.42853e-05	-4.05001e-05	4.21678e-05	-8.65759e-05	4.80663e-05	-0.000139379	3.5332e-05	-3.45754e-05	2.84341e-05	-4.90887e-05	2.43469e-05	-8.7504e-05	2.11207e-05	-9.64754e-05	1.88598e-05
0.00934	-1.51296e-05	6.71393e-05	1.03501e-05	7.3104e-05	8.39343e-06	5.4592e-05	-2.3975e-06	3.35562e-05	-1.48503e-05	6.50025e-05	-2.52145e-06	6.57613e-05	-3.74801e-05	6.32991e-05	-6.18956e-05	3.66288e-05	-2.86469e-05	4.49699e-05	-3.9677e-05	4.28543e-05	-8.59418e-05	4.89034e-05	-0.000139915	3.58332e-05	-3.41289e-05	2.88712e-05	-4.89264e-05	2.47424e-05	-8.78823e-05	2.14544e-05	-9.7166e-05	1.89644e-05
0.00942	-1.35023e-05	6.81812e-05	1.26439e-05	7.41712e-05	9.84738e-06	5.53226e-05	-2.0645e-06	3.3998e-05	-1.30946e-05	6.60024e-05	-4.76335e-07	6.67328e-05	-3.61183e-05	6.43163e-05	-6.18944e-05	3.72349e-05	-2.75673e-05	4.56766e-05	-3.88046e-05	4.35629e-05	-8.52474e-05	4.9766e-05	-0.000140422	3.636e-05	-3.36535e-05	2.93261e-05	-4.8738e-05	2.51553e-05	-8.82458e-05	2.18046e-05	-9.78463e-05	1.90825e-05
0.0095	-1.17922e-05	6.92541e-05	1.50326e-05	7.52647e-05	1.13334e-05	5.60534e-05	-1.73061e-06	3.44415e-05	-1.12615e-05	6.70356e-05	1.64932e-06	6.77353e-05	-3.46964e-05	6.53502e-05	-6.18782e-05	3.78499e-05	-2.64396e-05	4.64056e-05	-3.78816e-05	4.42946e-05	-8.44944e-05	5.06537e-05	-0.0001409	3.69127e-05	-3.31494e-05	2.9799e-05	-4.85233e-05	2.55854e-05	-8.85951e-05	2.21709e-05	-9.85176e-05	1.92155e-05
0.00958	-9.99352e-06	7.03602e-05	1.75212e-05	7.63868e-05	1.28508e-05	5.67841e-05	-1.39752e-06	3.48868e-05	-9.34671e-06	6.81048e-05	3.86045e-06	6.87721e-05	-3.32134e-05	6.64014e-05	-6.18482e-05	3.8474e-05	-2.5263e-05	4.7157e-05	-3.69062e-05	4.50504e-05	-8.36837e-05	5.1566e-05	-0.000141351	3.74913e-05	-3.26164e-05	3.02896e-05	-4.82815e-05	2.60325e-05	-8.89302e-05	2.25528e-05	-9.91806e-05	1.93646e-05
0.00967	-8.09909e-06	7.15019e-05	2.01162e-05	7.75399e-05	1.44002e-05	5.75145e-05	-1.06627e-06	3.53341e-05	-7.345e-06	6.92123e-05	6.16309e-06	6.98457e-05	-3.16674e-05	6.74704e-05	-6.18052e-05	3.91071e-05	-2.40365e-05	4.79311e-05	-3.58763e-05	4.58306e-05	-8.28158e-05	5.25021e-05	-0.000141776	3.80955e-05	-3.20541e-05	3.07979e-05	-4.80121e-05	2.64961e-05	-8.92503e-05	2.29495e-05	-9.9836e-05	1.95307e-05
0.00975	-6.10092e-06	7.26815e-05	2.28255e-05	7.8726e-05	1.59832e-05	5.82448e-05	-7.37191e-07	3.57835e-05	-5.25037e-06	7.03602e-05	8.56404e-06	7.09581e-05	-3.00553e-05	6.85576e-05	-6.1749e-05	3.97496e-05	-2.27583e-05	4.87282e-05	-3.47896e-05	4.66353e-05	-8.18908e-05	5.34611e-05	-0.000142175	3.87249e-05	-3.1462e-05	3.13235e-05	-4.77139e-05	2.69759e-05	-8.95543e-05	2.33603e-05	-0.000100484	1.97144e-05
0.00983	-3.9904e-06	7.39009e-05	2.56574e-05	7.99466e-05	1.76025e-05	5.89748e-05	-4.09851e-07	3.6235e-05	-3.05618e-06	7.15501e-05	1.10704e-05	7.21106e-05	-2.83739e-05	6.96629e-05	-6.16789e-05	4.04017e-05	-2.14268e-05	4.95481e-05	-3.36436e-05	4.74643e-05	-8.09089e-05	5.44419e-05	-0.000142548	3.93789e-05	-3.08394e-05	3.18661e-05	-4.73861e-05	2.74713e-05	-8.98408e-05	2.37843e-05	-0.000101124	1.99161e-05
0.00991	-1.75867e-06	7.51614e-05	2.86211e-05	8.12024e-05	1.92611e-05	5.97046e-05	-8.3076e-08	3.66888e-05	-7.55328e-07	7.27831e-05	1.36894e-05	7.33034e-05	-2.66193e-05	7.07859e-05	-6.15935e-05	4.10639e-05	-2.00399e-05	5.03911e-05	-3.24361e-05	4.83167e-05	-7.98703e-05	5.54432e-05	-0.000142894	4.00571e-05	-3.01852e-05	3.2425e-05	-4.70276e-05	2.79818e-05	-9.01084e-05	2.42208e-05	-0.000101757	2.01355e-05
0.00999	6.03072e-07	7.64634e-05	3.17253e-05	8.2493e-05	2.09621e-05	6.04337e-05	2.45003e-07	3.71447e-05	1.65947e-06	7.40597e-05	1.64279e-05	7.45352e-05	-2.47878e-05	7.19259e-05	-6.14908e-05	4.17363e-05	-1.85953e-05	5.12567e-05	-3.11644e-05	4.91917e-05	-7.87752e-05	5.64633e-05	-0.000143213	4.07588e-05	-2.94982e-05	3.29995e-05	-4.66373e-05	2.85066e-05	-9.03555e-05	2.4669e-05	-0.00010238	2.03723e-05
0.01008	3.10328e-06	7.78062e-05	3.49788e-05	8.38167e-05	2.27088e-05	6.11613e-05	5.76699e-07	3.76024e-05	4.19539e-06	7.53794e-05	1.92922e-05	7.58037e-05	-2.28752e-05	7.30815e-05	-6.13683e-05	4.24194e-05	-1.70904e-05	5.2145e-05	-2.98265e-05	5.00874e-05	-7.76237e-05	5.75007e-05	-0.000143503	4.14837e-05	-2.8777e-05	3.35887e-05	-4.62142e-05	2.90446e-05	-9.05803e-05	2.51279e-05	-0.000102994	2.06258e-05
0.01016	5.74974e-06	7.91879e-05	3.83894e-05	8.51701e-05	2.4504e-05	6.18866e-05	9.14378e-07	3.80617e-05	6.85912e-06	7.67408e-05	2.22881e-05	7.71047e-05	-2.08777e-05	7.42508e-05	-6.12236e-05	4.31132e-05	-1.55225e-05	5.30554e-05	-2.84199e-05	5.10022e-05	-7.6416e-05	5.85535e-05	-0.000143765	4.22314e-05	-2.80201e-05	3.41918e-05	-4.5757e-05	2.95948e-05	-9.07814e-05	2.55969e-05	-0.000103597	2.08954e-05
0.01024	8.54922e-06	8.06057e-05	4.19636e-05	8.65485e-05	2.63502e-05	6.26081e-05	1.26015e-06	3.8522e-05	9.65649e-06	7.81419e-05	2.54201e-05	7.84332e-05	-1.87918e-05	7.54315e-05	-6.10541e-05	4.38177e-05	-1.38894e-05	5.39878e-05	-2.69428e-05	5.19337e-05	-7.51526e-05	5.96201e-05	-0.000143997	4.30016e-05	-2.72261e-05	3.48079e-05	-4.52644e-05	3.01559e-05	-9.09574e-05	2.60757e-05	-0.000104188	2.11807e-05
0.01032	1.15071e-05	8.20558e-05	4.57067e-05	8.79459e-05	2.82493e-05	6.33242e-05	1.61569e-06	3.89825e-05	1.25922e-05	7.95798e-05	2.86914e-05	7.97828e-05	-1.66144e-05	7.66208e-05	-6.08576e-05	4.45326e-05	-1.21886e-05	5.49415e-05	-2.53939e-05	5.28797e-05	-7.38341e-05	6.06992e-05	-0.000144198	4.37939e-05	-2.63935e-05	3.54359e-05	-4.4735e-05	3.0727e-05	-9.11069e-05	2.65639e-05	-0.000104766	2.1481e-05
0.0104	1.46273e-05	8.35335e-05	4.96218e-05	8.9355e-05	3.02024e-05	6.40326e-05	1.98218e-06	3.94421e-05	1.56698e-05	8.10508e-05	3.21033e-05	8.11462e-05	-1.43435e-05	7.78158e-05	-6.06322e-05	4.52576e-05	-1.04187e-05	5.59159e-05	-2.37723e-05	5.3838e-05	-7.24614e-05	6.17895e-05	-0.00014437	4.46079e-05	-2.5521e-05	3.60752e-05	-4.41679e-05	3.1307e-05	-9.1229e-05	2.70614e-05	-0.000105332	2.17958e-05
0.01049	1.79119e-05	8.50334e-05	5.37096e-05	9.07677e-05	3.22093e-05	6.47305e-05	2.36037e-06	3.98995e-05	1.8891e-05	8.25504e-05	3.56551e-05	8.25154e-05	-1.19785e-05	7.90129e-05	-6.03767e-05	4.59921e-05	-8.57839e-06	5.69103e-05	-2.20782e-05	5.48062e-05	-7.10358e-05	6.28899e-05	-0.000144512	4.54433e-05	-2.46078e-05	3.67249e-05	-4.35623e-05	3.18952e-05	-9.13233e-05	2.75679e-05	-0.000105884	2.21248e-05
0.01057	2.1361e-05	8.65489e-05	5.79687e-05	9.21742e-05	3.42689e-05	6.54144e-05	2.75062e-06	4.03532e-05	2.22564e-05	8.40731e-05	3.9344e-05	8.38812e-05	-9.52003e-06	8.02081e-05	-6.00898e-05	4.67353e-05	-6.66746e-06	5.79234e-05	-2.03127e-05	5.57818e-05	-6.95595e-05	6.39995e-05	-0.000144624	4.63002e-05	-2.36533e-05	3.73845e-05	-4.29182e-05	3.24908e-05	-9.139e-05	2.8083e-05	-0.000106423	2.24679e-05
0.01065	2.49736e-05	8.80728e-05	6.23954e-05	9.35642e-05	3.63788e-05	6.60808e-05	3.15309e-06	4.08015e-05	2.57647e-05	8.56126e-05	4.31651e-05	8.52336e-05	-6.96987e-06	8.1397e-05	-5.9771e-05	4.74868e-05	-4.68609e-06	5.8954e-05	-1.84775e-05	5.67623e-05	-6.80346e-05	6.51173e-05	-0.000144707	4.71787e-05	-2.26571e-05	3.80533e-05	-4.2236e-05	3.30933e-05	-9.14295e-05	2.86065e-05	-0.000106947	2.28251e-05
0.01073	2.87469e-05	8.95974e-05	6.6984e-05	9.49264e-05	3.85357e-05	6.67258e-05	3.56766e-06	4.12424e-05	2.94138e-05	8.7162e-05	4.71119e-05	8.65623e-05	-4.33083e-06	8.25749e-05	-5.94201e-05	4.82458e-05	-2.63489e-06	6.00004e-05	-1.65748e-05	5.7745e-05	-6.64637e-05	6.6243e-05	-0.000144761	4.80791e-05	-2.1619e-05	3.87308e-05	-4.15164e-05	3.37023e-05	-9.14426e-05	2.91379e-05	-0.000107458	2.31966e-05
0.01081	3.26771e-05	9.11141e-05	7.17277e-05	9.62492e-05	4.07361e-05	6.73456e-05	3.99393e-06	4.16742e-05	3.32003e-05	8.87136e-05	5.11768e-05	8.78566e-05	-1.60636e-06	8.37371e-05	-5.90371e-05	4.90116e-05	-5.14718e-07	6.10608e-05	-1.46073e-05	5.87271e-05	-6.48496e-05	6.73762e-05	-0.000144786	4.90018e-05	-2.05389e-05	3.94167e-05	-4.07601e-05	3.43175e-05	-9.14301e-05	2.9677e-05	-0.000107953	2.35827e-05
0.0109	3.67594e-05	9.26141e-05	7.66184e-05	9.75214e-05	4.29763e-05	6.79364e-05	4.43131e-06	4.20947e-05	3.71202e-05	9.02594e-05	5.53515e-05	8.91064e-05	1.1998e-06	8.4879e-05	-5.86224e-05	4.97833e-05	1.6734e-06	6.21331e-05	-1.25775e-05	5.9706e-05	-6.3195e-05	6.85174e-05	-0.000144783	4.9947e-05	-1.94169e-05	4.01102e-05	-3.99681e-05	3.49384e-05	-9.13928e-05	3.02233e-05	-0.000108434	2.39835e-05
0.01098	4.09884e-05	9.40885e-05	8.16477e-05	9.8732e-05	4.52529e-05	6.84951e-05	4.87922e-06	4.25024e-05	4.1169e-05	9.17913e-05	5.96276e-05	9.03021e-05	4.08401e-06	8.59969e-05	-5.81765e-05	5.05603e-05	3.92835e-06	6.32147e-05	-1.04882e-05	6.0679e-05	-6.15018e-05	6.96672e-05	-0.000144753	5.09155e-05	-1.8253e-05	4.08108e-05	-3.91412e-05	3.55648e-05	-9.13315e-05	3.07769e-05	-0.000108899	2.43991e-05
0.01106	4.53587e-05	9.55284e-05	8.68071e-05	9.9871e-05	4.75632e-05	6.90193e-05	5.33737e-06	4.28956e-05	4.53418e-05	9.33011e-05	6.39971e-05	9.14351e-05	7.04327e-06	8.70878e-05	-5.76996e-05	5.13418e-05	6.24919e-06	6.43032e-05	-8.3415e-06	6.16435e-05	-5.97715e-05	7.0827e-05	-0.000144694	5.19078e-05	-1.70469e-05	4.15176e-05	-3.82802e-05	3.61963e-05	-9.12468e-05	3.13377e-05	-0.000109348	2.48293e-05
0.01114	4.98649e-05	9.69255e-05	9.20888e-05	0.00010093	4.99057e-05	6.95074e-05	5.80599e-06	4.32733e-05	4.96341e-05	9.47813e-05	6.84528e-05	9.24982e-05	1.00756e-05	8.81496e-05	-5.71916e-05	5.21274e-05	8.63534e-06	6.53958e-05	-6.13877e-06	6.25971e-05	-5.80042e-05	7.19987e-05	-0.000144605	5.29253e-05	-1.57986e-05	4.22299e-05	-3.73854e-05	3.68321e-05	-9.11391e-05	3.19059e-05	-0.00010978	2.52741e-05
0.01122	5.45022e-05	9.82726e-05	9.74857e-05	0.000101902	5.22801e-05	6.99588e-05	6.28592e-06	4.36345e-05	5.40419e-05	9.62251e-05	7.29888e-05	9.34862e-05	1.31802e-05	8.91811e-05	-5.66516e-05	5.29173e-05	1.10868e-05	6.64902e-05	-3.88061e-06	6.35379e-05	-5.6199e-05	7.31841e-05	-0.000144487	5.39693e-05	-1.45074e-05	4.29468e-05	-3.64572e-05	3.74718e-05	-9.10086e-05	3.24819e-05	-0.000110193	2.57334e-05
0.0113	5.92669e-05	9.95644e-05	0.000102992	0.000102784	5.46881e-05	7.03739e-05	6.77854e-06	4.39792e-05	5.85619e-05	9.76274e-05	7.76007e-05	9.43962e-05	1.63583e-05	9.01823e-05	-5.60783e-05	5.37119e-05	1.36041e-05	6.7584e-05	-1.56666e-06	6.44645e-05	-5.43533e-05	7.43853e-05	-0.000144334	5.50417e-05	-1.31727e-05	4.36674e-05	-3.5495e-05	3.81144e-05	-9.08549e-05	3.30658e-05	-0.000110586	2.62073e-05
0.01139	6.41567e-05	0.000100797	0.000108605	0.000103574	5.71334e-05	7.07548e-05	7.28596e-06	4.43075e-05	6.31921e-05	9.89844e-05	8.22862e-05	9.52276e-05	1.96128e-05	9.11543e-05	-5.54698e-05	5.45118e-05	1.61881e-05	6.8675e-05	8.04334e-07	6.53759e-05	-5.24635e-05	7.56044e-05	-0.000144146	5.61442e-05	-1.17939e-05	4.43907e-05	-3.44983e-05	3.87592e-05	-9.06771e-05	3.36575e-05	-0.000110957	2.66961e-05
0.01147	6.9171e-05	0.000101971	0.000114323	0.000104275	5.96215e-05	7.11045e-05	7.81105e-06	4.46203e-05	6.79313e-05	0.000100294	8.70446e-05	9.59822e-05	2.29488e-05	9.2099e-05	-5.48233e-05	5.53181e-05	1.88404e-05	6.97614e-05	3.23446e-06	6.62718e-05	-5.05248e-05	7.68432e-05	-0.000143917	5.72783e-05	-1.037e-05	4.51158e-05	-3.34658e-05	3.94053e-05	-9.04741e-05	3.42572e-05	-0.000111305	2.72002e-05
0.01155	7.43112e-05	0.000103084	0.000120148	0.000104892	6.21603e-05	7.14271e-05	8.35747e-06	4.49189e-05	7.27797e-05	0.000101555	9.18774e-05	9.66641e-05	2.63732e-05	9.30198e-05	-5.4135e-05	5.61315e-05	2.15628e-05	7.08412e-05	5.72656e-06	6.71525e-05	-4.85314e-05	7.81036e-05	-0.000143644	5.84452e-05	-8.89994e-06	4.58418e-05	-3.23962e-05	4.00519e-05	-9.02441e-05	3.48647e-05	-0.000111628	2.77199e-05
0.01163	7.95802e-05	0.000104142	0.000126082	0.000105431	6.47592e-05	7.17274e-05	8.92942e-06	4.52046e-05	7.77386e-05	0.000102768	9.67877e-05	9.7279e-05	2.98947e-05	9.39209e-05	-5.34006e-05	5.6953e-05	2.43573e-05	7.1913e-05	8.28413e-06	6.80188e-05	-4.64765e-05	7.93869e-05	-0.000143322	5.96456e-05	-7.38237e-06	4.65678e-05	-3.12879e-05	4.06983e-05	-8.99851e-05	3.54801e-05	-0.000111924	2.82555e-05
0.01171	8.4983e-05	0.000105147	0.000132132	0.000105903	6.7429e-05	7.20108e-05	9.53148e-06	4.54792e-05	8.28109e-05	0.000103936	0.00010178	9.7834e-05	3.35229e-05	9.48067e-05	-5.26153e-05	5.77834e-05	2.72266e-05	7.29754e-05	1.09113e-05	6.88716e-05	-4.43532e-05	8.0694e-05	-0.000142946	6.08796e-05	-5.81588e-06	4.72928e-05	-3.01388e-05	4.13438e-05	-8.9695e-05	3.61029e-05	-0.000112192	2.88073e-05
0.0118	9.05257e-05	0.000106106	0.000138306	0.000106319	7.01814e-05	7.22828e-05	1.01686e-05	4.57447e-05	8.80005e-05	0.00010506	0.000106861	9.83372e-05	3.72683e-05	9.56819e-05	-5.17736e-05	5.86232e-05	3.01739e-05	7.40271e-05	1.3613e-05	6.9712e-05	-4.2154e-05	8.20253e-05	-0.000142512	6.21469e-05	-4.19872e-06	4.80158e-05	-2.89468e-05	4.19876e-05	-8.93711e-05	3.67327e-05	-0.00011243	2.93752e-05
0.01188	9.62159e-05	0.000107025	0.000144612	0.00010669	7.30289e-05	7.25491e-05	1.08462e-05	4.6003e-05	9.33128e-05	0.000106145	0.000112036	9.87971e-05	4.11421e-05	9.65511e-05	-5.08699e-05	5.94733e-05	3.32029e-05	7.50669e-05	1.63946e-05	7.05411e-05	-3.98707e-05	8.33805e-05	-0.000142013	6.34467e-05	-2.52876e-06	4.87358e-05	-2.77089e-05	4.26288e-05	-8.90108e-05	3.73688e-05	-0.000112637	2.99588e-05
0.01196	0.000102062	0.000107912	0.00015106	0.000107029	7.59843e-05	7.28156e-05	1.157e-05	4.62564e-05	9.87542e-05	0.000107193	0.000117316	9.92228e-05	4.51557e-05	9.74187e-05	-4.9898e-05	6.03342e-05	3.63179e-05	7.60936e-05	1.92622e-05	7.13597e-05	-3.74951e-05	8.47588e-05	-0.000141444	6.47777e-05	-8.03423e-07	4.94513e-05	-2.64221e-05	4.32665e-05	-8.86105e-05	3.80101e-05	-0.000112811	3.05573e-05
0.01204	0.000108074	0.000108775	0.000157662	0.000107348	7.90605e-05	7.30876e-05	1.23458e-05	4.65073e-05	0.000104332	0.000108208	0.000122707	9.96227e-05	4.93203e-05	9.82884e-05	-4.88518e-05	6.12068e-05	3.95235e-05	7.71059e-05	2.22221e-05	7.21688e-05	-3.50184e-05	8.6159e-05	-0.000140799	6.61385e-05	9.80292e-07	5.01611e-05	-2.50827e-05	4.38995e-05	-8.81663e-05	3.86559e-05	-0.000112949	3.11698e-05
0.01212	0.00011426	0.00010962	0.000164429	0.00010766	8.227e-05	7.33698e-05	1.31793e-05	4.6758e-05	0.000110052	0.000109194	0.000128218	0.000100005	5.36463e-05	9.91635e-05	-4.77254e-05	6.2092e-05	4.28244e-05	7.81022e-05	2.52803e-05	7.29686e-05	-3.24323e-05	8.75793e-05	-0.000140074	6.75273e-05	2.82552e-06	5.08639e-05	-2.36869e-05	4.45268e-05	-8.76742e-05	3.9305e-05	-0.000113049	3.17949e-05
0.01221	0.00012063	0.000110454	0.00017137	0.000107973	8.56241e-05	7.3666e-05	1.40759e-05	4.70105e-05	0.000115921	0.000110153	0.000133857	0.000100375	5.81425e-05	0.000100047	-4.65132e-05	6.29907e-05	4.6225e-05	7.90808e-05	2.84421e-05	7.37591e-05	-2.97294e-05	8.90173e-05	-0.000139262	6.89422e-05	4.73526e-06	5.15582e-05	-2.22311e-05	4.5147e-05	-8.71303e-05	3.99565e-05	-0.00011311	3.24315e-05
0.01229	0.00012719	0.000111281	0.000178493	0.000108296	8.91322e-05	7.39787e-05	1.50405e-05	4.72668e-05	0.000121943	0.000111086	0.000139628	0.000100739	6.2815e-05	0.000100939	-4.52105e-05	6.39037e-05	4.97286e-05	8.00396e-05	3.17114e-05	7.45396e-05	-2.69036e-05	9.04701e-05	-0.000138359	7.03812e-05	6.71219e-06	5.22424e-05	-2.07122e-05	4.57588e-05	-8.6531e-05	4.06093e-05	-0.00011313	3.30784e-05
0.01237	0.000133945	0.000112103	0.000185803	0.000108633	9.28014e-05	7.43088e-05	1.60774e-05	4.75281e-05	0.00012812	0.000111992	0.000145532	0.000101098	6.76675e-05	0.00010184	-4.38131e-05	6.48318e-05	5.33376e-05	8.0976e-05	3.50907e-05	7.53088e-05	-2.39508e-05	9.19341e-05	-0.00013736	7.18423e-05	8.75848e-06	5.29151e-05	-1.91275e-05	4.63609e-05	-8.58734e-05	4.12623e-05	-0.000113106	3.37347e-05
0.01245	0.000140899	0.000112921	0.0001933	0.000108986	9.66357e-05	7.46553e-05	1.71899e-05	4.77956e-05	0.000134452	0.000112871	0.00015157	0.000101453	7.27001e-05	0.000102747	-4.23178e-05	6.57757e-05	5.70529e-05	8.18872e-05	3.85804e-05	7.60647e-05	-2.08685e-05	9.34048e-05	-0.000136263	7.33231e-05	1.08756e-05	5.35751e-05	-1.74755e-05	4.69521e-05	-8.51557e-05	4.19144e-05	-0.000113037	3.43994e-05
0.01253	0.00014805	0.000113733	0.000200981	0.000109353	0.000100636	7.50154e-05	1.83801e-05	4.80693e-05	0.000140935	0.000113719	0.000157736	0.000101802	7.79095e-05	0.000103657	-4.07228e-05	6.67355e-05	6.08737e-05	8.277e-05	4.21785e-05	7.68049e-05	-1.76567e-05	9.48772e-05	-0.000135064	7.48213e-05	1.30643e-05	5.42208e-05	-1.57554e-05	4.75311e-05	-8.43766e-05	4.25646e-05	-0.000112922	3.50714e-05
0.01262	0.000155392	0.000114535	0.000208838	0.00010973	0.000104799	7.53836e-05	1.96493e-05	4.83492e-05	0.000147562	0.000114531	0.00016402	0.00010214	8.3289e-05	0.000104564	-3.9027e-05	6.7711e-05	6.47971e-05	8.36208e-05	4.5881e-05	7.75261e-05	-1.43172e-05	9.63454e-05	-0.000133763	7.63345e-05	1.53243e-05	5.48507e-05	-1.39676e-05	4.80969e-05	-8.35358e-05	4.32118e-05	-0.00011276	3.57498e-05
0.0127	0.000162917	0.00011532	0.000216856	0.000110109	0.000109118	7.57523e-05	2.09976e-05	4.8634e-05	0.000154321	0.0001153	0.000170408	0.00010246	8.88286e-05	0.00010546	-3.72306e-05	6.87014e-05	6.88181e-05	8.44354e-05	4.96816e-05	7.82239e-05	-1.08538e-05	9.78031e-05	-0.000132359	7.786e-05	1.7654e-05	5.54627e-05	-1.21135e-05	4.86481e-05	-8.26339e-05	4.3855e-05	-0.000112549	3.64336e-05
0.01278	0.00017061	0.000116079	0.000225016	0.000110479	0.000113584	7.61118e-05	2.2424e-05	4.89216e-05	0.000161197	0.000116019	0.000176884	0.000102752	9.45148e-05	0.000106336	-3.53347e-05	6.97053e-05	7.29295e-05	8.5209e-05	5.35716e-05	7.88931e-05	-7.27211e-06	9.92436e-05	-0.000130851	7.93953e-05	2.0051e-05	5.60543e-05	-1.01958e-05	4.91831e-05	-8.16724e-05	4.44927e-05	-0.000112289	3.71216e-05
0.01286	0.00017845	0.000116799	0.000233293	0.000110824	0.00011818	7.64502e-05	2.39259e-05	4.92093e-05	0.000168171	0.000116678	0.000183426	0.000103005	0.000100331	0.000107181	-3.33417e-05	7.07207e-05	7.71219e-05	8.5936e-05	5.75404e-05	7.95274e-05	-3.5794e-06	0.00010066	-0.000129241	8.09382e-05	2.25111e-05	5.66229e-05	-8.21809e-06	4.97001e-05	-8.06535e-05	4.51239e-05	-0.00011198	3.78132e-05
0.01294	0.000186414	0.000117468	0.000241655	0.000111129	0.00012289	7.67545e-05	2.54997e-05	4.94936e-05	0.000175219	0.000117264	0.000190006	0.000103205	0.000106258	0.000107985	-3.12552e-05	7.17449e-05	8.13841e-05	8.66102e-05	6.15754e-05	8.01197e-05	2.15214e-07	0.000102044	-0.000127531	8.24861e-05	2.50293e-05	5.71653e-05	-6.18529e-06	5.01968e-05	-7.95798e-05	4.57472e-05	-0.000111623	3.85075e-05
0.01303	0.000194472	0.000118071	0.000250067	0.000111378	0.00012769	7.7011e-05	2.71402e-05	4.97708e-05	0.000182316	0.000117767	0.000196598	0.000103341	0.000112273	0.000108734	-2.908e-05	7.27752e-05	8.5703e-05	8.72256e-05	6.56624e-05	8.0663e-05	4.10117e-06	0.000103389	-0.000125724	8.40369e-05	2.75993e-05	5.76784e-05	-4.10307e-06	5.06708e-05	-7.84546e-05	4.63613e-05	-0.000111217	3.92038e-05
0.01311	0.000202592	0.000118592	0.000258489	0.000111554	0.000132556	7.72061e-05	2.8841e-05	5.0037e-05	0.000189429	0.000118175	0.000203167	0.0001034	0.000118353	0.000109416	-2.68217e-05	7.38085e-05	9.00642e-05	8.7776e-05	6.97858e-05	8.11505e-05	8.06677e-06	0.000104688	-0.000123822	8.55883e-05	3.02139e-05	5.81589e-05	-1.97801e-06	5.11198e-05	-7.72815e-05	4.69652e-05	-0.000110764	3.99016e-05
0.01319	0.000210736	0.000119016	0.000266874	0.000111641	0.000137461	7.73272e-05	3.0595e-05	5.02883e-05	0.000196527	0.000118476	0.000209682	0.00010337	0.000124472	0.000110021	-2.44864e-05	7.48414e-05	9.44515e-05	8.82555e-05	7.39292e-05	8.15758e-05	1.20995e-05	0.000105936	-0.000121831	8.71381e-05	3.28649e-05	5.86036e-05	1.82555e-07	5.15418e-05	-7.60647e-05	4.75578e-05	-0.000110265	4.06003e-05
0.01327	0.000218865	0.000119331	0.000275177	0.000111629	0.000142376	7.73635e-05	3.23941e-05	5.05216e-05	0.000203575	0.000118661	0.000216106	0.000103244	0.000130604	0.00011054	-2.20812e-05	7.58713e-05	9.88481e-05	8.86593e-05	7.80754e-05	8.19337e-05	1.61861e-05	0.000107126	-0.000119754	8.86843e-05	3.55433e-05	5.90095e-05	2.37063e-06	5.19346e-05	-7.48087e-05	4.81386e-05	-0.00010972	4.12997e-05
0.01335	0.000226936	0.000119523	0.000283347	0.000111506	0.000147268	7.73062e-05	3.42298e-05	5.07338e-05	0.000210536	0.000118723	0.000222404	0.000103015	0.000136721	0.000110963	-1.96132e-05	7.68955e-05	0.000103236	8.89831e-05	8.22064e-05	8.22195e-05	2.03132e-05	0.000108254	-0.000117598	9.02254e-05	3.82396e-05	5.93739e-05	4.57768e-06	5.22965e-05	-7.35181e-05	4.87072e-05	-0.000109132	4.19997e-05
0.01343	0.000234907	0.000119585	0.000291332	0.000111268	0.000152108	7.7149e-05	3.6093e-05	5.09227e-05	0.000217374	0.000118654	0.00022854	0.00010268	0.000142796	0.000111287	-1.70902e-05	7.79122e-05	0.000107598	8.92239e-05	8.63045e-05	8.243e-05	2.44668e-05	0.000109317	-0.000115368	9.17598e-05	4.09439e-05	5.96944e-05	6.79492e-06	5.26259e-05	-7.21978e-05	4.92637e-05	-0.000108503	4.27006e-05
0.01352	0.000242732	0.000119508	0.00029908	0.000110912	0.000156862	7.68886e-05	3.79744e-05	5.10865e-05	0.000224054	0.000118453	0.00023448	0.000102241	0.000148804	0.000111507	-1.45199e-05	7.89196e-05	0.000111916	8.93793e-05	9.03521e-05	8.25635e-05	2.86333e-05	0.000110312	-0.00011307	9.32862e-05	4.36461e-05	5.99693e-05	9.01365e-06	5.29217e-05	-7.08525e-05	4.98081e-05	-0.000107834	4.34027e-05
0.0136	0.00025037	0.000119289	0.000306541	0.000110443	0.0001615	7.65248e-05	3.98648e-05	5.12238e-05	0.00023054	0.000118119	0.000240192	0.000101701	0.000154718	0.000111623	-1.19095e-05	7.99163e-05	0.000116172	8.94482e-05	9.43328e-05	8.26193e-05	3.27991e-05	0.000111236	-0.000110712	9.48032e-05	4.63367e-05	6.01972e-05	1.12254e-05	5.31832e-05	-6.94869e-05	5.03409e-05	-0.000107129	4.41063e-05
0.01368	0.000257777	0.000118928	0.000313668	0.000109867	0.000165991	7.60604e-05	4.17552e-05	5.13338e-05	0.000236801	0.000117655	0.000245646	0.000101067	0.000160515	0.000111635	-9.26612e-06	8.09009e-05	0.000120352	8.94305e-05	9.82312e-05	8.25982e-05	3.69514e-05	0.000112089	-0.000108299	9.63096e-05	4.90061e-05	6.03771e-05	1.3422e-05	5.341e-05	-6.81053e-05	5.08626e-05	-0.00010639	4.48116e-05
0.01376	0.000264915	0.000118428	0.000320413	0.000109198	0.000170306	7.55014e-05	4.36368e-05	5.1416e-05	0.000242806	0.000117065	0.000250814	0.000100351	0.000166173	0.000111548	-6.59635e-06	8.18722e-05	0.000124438	8.93272e-05	0.000102033	8.25021e-05	4.10781e-05	0.000112871	-0.000105839	9.78041e-05	5.16454e-05	6.05088e-05	1.55958e-05	5.36019e-05	-6.67122e-05	5.13734e-05	-0.000105619	4.55185e-05
0.01384	0.000271746	0.000117796	0.000326737	0.000108453	0.00017442	7.48573e-05	4.55011e-05	5.14706e-05	0.000248529	0.00011636	0.000255672	9.9566e-05	0.000171671	0.000111366	-3.90645e-06	8.28296e-05	0.000128416	8.91405e-05	0.000105726	8.23344e-05	4.51677e-05	0.000113583	-0.000103335	9.92857e-05	5.42458e-05	6.05921e-05	1.77398e-05	5.37593e-05	-6.53117e-05	5.18737e-05	-0.000104818	4.62268e-05
0.01393	0.000278238	0.000117045	0.000332603	0.000107653	0.00017831	7.4141e-05	4.734e-05	5.14981e-05	0.000253946	0.000115551	0.000260202	9.873e-05	0.000176993	0.000111099	-1.20222e-06	8.37725e-05	0.000132275	8.8874e-05	0.000109299	8.20999e-05	4.921e-05	0.000114227	-0.000100796	0.000100753	5.67994e-05	6.06275e-05	1.98474e-05	5.3883e-05	-6.39083e-05	5.23636e-05	-0.00010399	4.69364e-05
0.01401	0.00028436	0.000116188	0.00033798	0.000106824	0.000181954	7.33686e-05	4.91463e-05	5.15001e-05	0.000259039	0.000114653	0.000264386	9.78623e-05	0.000182124	0.000110756	1.51097e-06	8.47009e-05	0.000136002	8.85323e-05	0.000112742	8.18049e-05	5.31952e-05	0.000114806	-9.82255e-05	0.000102206	5.9299e-05	6.06157e-05	2.1913e-05	5.3974e-05	-6.25061e-05	5.2843e-05	-0.000103137	4.76469e-05
0.01409	0.000290089	0.000115244	0.000342844	0.000105994	0.000185337	7.2559e-05	5.09136e-05	5.14783e-05	0.000263792	0.000113685	0.000268213	9.69851e-05	0.00018705	0.00011035	4.22808e-06	8.56144e-05	0.000139588	8.81215e-05	0.000116047	8.14566e-05	5.71147e-05	0.000115325	-9.56295e-05	0.000103643	6.1738e-05	6.05581e-05	2.39315e-05	5.40337e-05	-6.11096e-05	5.33118e-05	-0.000102262	4.83578e-05
0.01417	0.000295406	0.000114236	0.000347178	0.000105195	0.000188447	7.17332e-05	5.26366e-05	5.1435e-05	0.000268194	0.000112668	0.000271676	9.61216e-05	0.000191762	0.000109895	6.94439e-06	8.65129e-05	0.000143024	8.76489e-05	0.00011921	8.10634e-05	6.09611e-05	0.000115786	-9.30129e-05	0.000105061	6.41104e-05	6.04567e-05	2.58984e-05	5.40638e-05	-5.97225e-05	5.37697e-05	-0.000101369	4.90679e-05
0.01425	0.000300295	0.000113189	0.000350969	0.000104459	0.000191274	7.09142e-05	5.43108e-05	5.1373e-05	0.000272238	0.000111624	0.000274772	9.52968e-05	0.000196254	0.000109406	9.65541e-06	8.73958e-05	0.000146306	8.71233e-05	0.000122224	8.06348e-05	6.47279e-05	0.000116196	-9.03806e-05	0.000106461	6.64113e-05	6.03143e-05	2.78099e-05	5.40665e-05	-5.83486e-05	5.42163e-05	-0.00010046	4.97759e-05
0.01434	0.000304747	0.00011213	0.000354212	0.000103816	0.000193814	7.01259e-05	5.59328e-05	5.12953e-05	0.000275923	0.000110578	0.000277501	9.45358e-05	0.00020052	0.000108901	1.2357e-05	8.82628e-05	0.000149427	8.65547e-05	0.000125088	8.01812e-05	6.84097e-05	0.000116558	-8.77372e-05	0.000107838	6.86369e-05	6.01347e-05	2.96631e-05	5.40443e-05	-5.69908e-05	5.46512e-05	-9.95384e-05	5.04802e-05
0.01442	0.000308757	0.000111089	0.000356908	0.000103297	0.000196065	6.93925e-05	5.75001e-05	5.12051e-05	0.000279249	0.000109557	0.000279868	9.38636e-05	0.000204558	0.000108396	1.50452e-05	8.91133e-05	0.000152387	8.59548e-05	0.000127799	7.97135e-05	7.20021e-05	0.000116879	-8.5087e-05	0.000109192	7.07841e-05	5.99224e-05	3.14556e-05	5.40001e-05	-5.5652e-05	5.50738e-05	-9.86078e-05	5.11792e-05
0.0145	0.000312325	0.000110095	0.000359063	0.000102932	0.000198029	6.8738e-05	5.90113e-05	5.11063e-05	0.000282221	0.000108588	0.000281879	9.33042e-05	0.000208367	0.000107909	1.77168e-05	8.99459e-05	0.000155185	8.53358e-05	0.000130359	7.9243e-05	7.55015e-05	0.000117164	-8.24337e-05	0.000110519	7.28508e-05	5.96829e-05	3.31857e-05	5.39373e-05	-5.43347e-05	5.54842e-05	-9.7671e-05	5.18711e-05
0.01458	0.000315454	0.000109179	0.000360684	0.000102746	0.000199708	6.81845e-05	6.04659e-05	5.10024e-05	0.000284846	0.000107696	0.000283545	9.28793e-05	0.000211946	0.000107454	2.03689e-05	9.07591e-05	0.000157821	8.47107e-05	0.000132768	7.87807e-05	7.89047e-05	0.000117416	-7.97805e-05	0.000111817	7.48357e-05	5.94222e-05	3.48519e-05	5.38592e-05	-5.30414e-05	5.58819e-05	-9.67306e-05	5.25542e-05
0.01466	0.00031815	0.00010837	0.000361787	0.000102759	0.00020111	6.77519e-05	6.1864e-05	5.08973e-05	0.000287135	0.000106906	0.000284876	9.2608e-05	0.000215298	0.000107047	2.29988e-05	9.15501e-05	0.000160297	8.40924e-05	0.000135025	7.83374e-05	8.22091e-05	0.000117641	-7.71301e-05	0.000113082	7.67382e-05	5.91463e-05	3.6453e-05	5.37691e-05	-5.17745e-05	5.62664e-05	-9.57891e-05	5.32265e-05
0.01475	0.000320421	0.000107697	0.000362387	0.000102989	0.00020224	6.74572e-05	6.32061e-05	5.07946e-05	0.000289098	0.00010624	0.000285884	9.25059e-05	0.000218423	0.000106698	2.56042e-05	9.23156e-05	0.000162616	8.34934e-05	0.000137134	7.79226e-05	8.54122e-05	0.00011784	-7.44848e-05	0.00011431	7.85582e-05	5.88614e-05	3.79879e-05	5.36703e-05	-5.05361e-05	5.66365e-05	-9.48488e-05	5.38856e-05
0.01483	0.00032228	0.000107182	0.000362503	0.000103447	0.000203107	6.73136e-05	6.44929e-05	5.06982e-05	0.00029075	0.000105719	0.000286584	9.25847e-05	0.000221325	0.000106419	2.81823e-05	9.30511e-05	0.000164781	8.29256e-05	0.000139096	7.75451e-05	8.85116e-05	0.000118015	-7.18473e-05	0.000115496	8.0296e-05	5.85735e-05	3.94555e-05	5.3566e-05	-4.93281e-05	5.69908e-05	-9.39119e-05	5.45292e-05
0.01491	0.000323737	0.000106848	0.000362155	0.000104138	0.000203719	6.73307e-05	6.57251e-05	5.06114e-05	0.000292102	0.000105357	0.000286988	9.28521e-05	0.000224006	0.000106214	3.07301e-05	9.37515e-05	0.000166796	8.23999e-05	0.000140912	7.72124e-05	9.15051e-05	0.000118166	-6.92203e-05	0.000116633	8.19522e-05	5.82881e-05	4.08549e-05	5.34589e-05	-4.81524e-05	5.73274e-05	-9.29806e-05	5.51549e-05
0.01499	0.000324805	0.00010671	0.000361365	0.000105065	0.000204085	6.75144e-05	6.69035e-05	5.05373e-05	0.000293169	0.000105167	0.000287111	9.33117e-05	0.000226468	0.00010609	3.32441e-05	9.44111e-05	0.000168664	8.19257e-05	0.000142584	7.69305e-05	9.439e-05	0.00011829	-6.66072e-05	0.000117716	8.35272e-05	5.80107e-05	4.21851e-05	5.33518e-05	-4.70107e-05	5.76445e-05	-9.20572e-05	5.57602e-05
0.01507	0.000325496	0.00010678	0.000360153	0.000106221	0.000204214	6.78671e-05	6.80282e-05	5.04785e-05	0.000293963	0.000105155	0.000286966	9.39632e-05	0.000228715	0.000106048	3.57202e-05	9.50237e-05	0.000170387	8.1511e-05	0.000144115	7.67042e-05	9.71635e-05	0.000118385	-6.40117e-05	0.000118738	8.50216e-05	5.7746e-05	4.34456e-05	5.32468e-05	-4.59051e-05	5.79401e-05	-9.1144e-05	5.63425e-05
0.01516	0.000325824	0.000107063	0.000358541	0.000107598	0.000204113	6.83876e-05	6.90992e-05	5.04368e-05	0.000294496	0.000105325	0.000286563	9.4802e-05	0.000230747	0.000106089	3.81538e-05	9.55826e-05	0.000171968	8.11621e-05	0.000145504	7.65365e-05	9.98225e-05	0.000118448	-6.1438e-05	0.000119693	8.64355e-05	5.7498e-05	4.46357e-05	5.31459e-05	-4.48375e-05	5.82124e-05	-9.02435e-05	5.68994e-05
0.01524	0.000325801	0.000107558	0.000356551	0.000109183	0.000203792	6.90715e-05	7.01157e-05	5.04131e-05	0.000294778	0.000105673	0.000285915	9.58198e-05	0.000232565	0.000106212	4.05398e-05	9.6081e-05	0.000173409	8.08837e-05	0.000146751	7.64289e-05	0.000102363	0.000118474	-5.88908e-05	0.000120574	8.77686e-05	5.72702e-05	4.57545e-05	5.30501e-05	-4.38102e-05	5.84594e-05	-8.93579e-05	5.74287e-05
0.01532	0.000325437	0.000108261	0.000354201	0.000110957	0.000203255	6.99114e-05	7.10763e-05	5.04078e-05	0.000294819	0.000106195	0.000285029	9.70047e-05	0.00023417	0.000106411	4.28722e-05	9.65121e-05	0.00017471	8.06786e-05	0.000147858	7.63813e-05	0.000104781	0.000118458	-5.63751e-05	0.000121373	8.90203e-05	5.7065e-05	4.68009e-05	5.296e-05	-4.28258e-05	5.86792e-05	-8.84898e-05	5.79283e-05
0.0154	0.000324744	0.000109159	0.000351509	0.0001129	0.000202509	7.08975e-05	7.19791e-05	5.04201e-05	0.000294626	0.000106879	0.000283914	9.83426e-05	0.000235559	0.000106683	4.51448e-05	9.68688e-05	0.000175872	8.05479e-05	0.000148821	7.6392e-05	0.00010707	0.000118395	-5.38961e-05	0.000122084	9.01894e-05	5.68841e-05	4.77737e-05	5.28754e-05	-4.18867e-05	5.88698e-05	-8.76417e-05	5.83963e-05
0.01548	0.000323731	0.000110237	0.000348493	0.000114991	0.000201558	7.20183e-05	7.28217e-05	5.04488e-05	0.000294205	0.000107712	0.000282573	9.98173e-05	0.00023673	0.000107021	4.73509e-05	9.71447e-05	0.000176894	8.04907e-05	0.000149639	7.64585e-05	0.000109226	0.000118281	-5.14596e-05	0.000122701	9.12745e-05	5.67284e-05	4.8671e-05	5.27959e-05	-4.09955e-05	5.90294e-05	-8.68161e-05	5.88312e-05
0.01556	0.000322405	0.000111477	0.000345165	0.000117208	0.000200405	7.32607e-05	7.36017e-05	5.0492e-05	0.000293559	0.000108678	0.00028101	0.000101412	0.000237681	0.000107421	4.94839e-05	9.73337e-05	0.000177774	8.05045e-05	0.000150309	7.65776e-05	0.000111242	0.000118112	-4.90714e-05	0.00012322	9.22738e-05	5.65978e-05	4.9491e-05	5.27204e-05	-4.01551e-05	5.9156e-05	-8.60156e-05	5.92313e-05
0.01565	0.000320772	0.000112859	0.000341537	0.000119528	0.000199051	7.46114e-05	7.43166e-05	5.05475e-05	0.000292691	0.00010976	0.000279227	0.000103109	0.000238405	0.000107876	5.15375e-05	9.74309e-05	0.000178511	8.0585e-05	0.000150828	7.67451e-05	0.000113111	0.000117885	-4.67372e-05	0.000123635	9.31851e-05	5.64915e-05	5.02312e-05	5.26477e-05	-3.93686e-05	5.92479e-05	-8.52426e-05	5.9595e-05
0.01573	0.000318837	0.00011436	0.000337619	0.00012193	0.000197499	7.60571e-05	7.49642e-05	5.06134e-05	0.000291601	0.000110939	0.000277223	0.000104893	0.000238898	0.000108383	5.35058e-05	9.74326e-05	0.000179101	8.0727e-05	0.00015119	7.69569e-05	0.000114827	0.000117598	-4.44625e-05	0.000123941	9.4006e-05	5.64076e-05	5.08891e-05	5.25766e-05	-3.86393e-05	5.93035e-05	-8.44992e-05	5.99209e-05
0.01581	0.000316604	0.00011596	0.000333418	0.000124393	0.000195749	7.7585e-05	7.55423e-05	5.06878e-05	0.00029029	0.000112198	0.000274996	0.000106747	0.000239155	0.000108939	5.53837e-05	9.73369e-05	0.000179541	8.09242e-05	0.000151393	7.72089e-05	0.000116383	0.000117251	-4.22525e-05	0.000124138	9.47339e-05	5.6344e-05	5.14619e-05	5.25055e-05	-3.79703e-05	5.93218e-05	-8.37873e-05	6.02079e-05
0.01589	0.000314074	0.000117639	0.00032894	0.0001269	0.000193799	7.91833e-05	7.60491e-05	5.07698e-05	0.000288755	0.00011352	0.000272545	0.000108659	0.000239171	0.000109542	5.7167e-05	9.71434e-05	0.000179827	8.11699e-05	0.000151431	7.74977e-05	0.000117774	0.000116846	-4.01118e-05	0.000124222	9.53661e-05	5.62981e-05	5.19473e-05	5.24332e-05	-3.73647e-05	5.93023e-05	-8.31082e-05	6.0455e-05
0.01597	0.00031125	0.000119377	0.000324192	0.000129433	0.00019165	8.0841e-05	7.6483e-05	5.08586e-05	0.000286995	0.00011489	0.000269867	0.000110614	0.00023894	0.000110193	5.88517e-05	9.68539e-05	0.000179957	8.14577e-05	0.000151303	7.78202e-05	0.000118994	0.000116386	-3.80447e-05	0.000124194	9.58998e-05	5.62675e-05	5.23429e-05	5.23588e-05	-3.68251e-05	5.9245e-05	-8.2463e-05	6.0662e-05
0.01606	0.000308135	0.000121156	0.000319178	0.000131974	0.000189302	8.25475e-05	7.68426e-05	5.09547e-05	0.000285009	0.000116294	0.000266962	0.000112602	0.000238458	0.000110894	6.04346e-05	9.64717e-05	0.000179926	8.1781e-05	0.000151003	7.81744e-05	0.000120038	0.000115877	-3.60555e-05	0.000124055	9.63326e-05	5.62493e-05	5.2647e-05	5.22818e-05	-3.63538e-05	5.9151e-05	-8.18527e-05	6.08289e-05
0.01614	0.000304732	0.000122962	0.000313904	0.00013451	0.000186754	8.42932e-05	7.71268e-05	5.10593e-05	0.000282796	0.000117718	0.000263827	0.000114612	0.000237723	0.000111648	6.19127e-05	9.60025e-05	0.000179732	8.2134e-05	0.000150531	7.85588e-05	0.000120903	0.000115327	-3.41478e-05	0.000123807	9.66621e-05	5.62413e-05	5.28579e-05	5.22025e-05	-3.59526e-05	5.90222e-05	-8.12782e-05	6.09564e-05
0.01622	0.000301044	0.000124778	0.000308375	0.000137026	0.00018401	8.6069e-05	7.73349e-05	5.1175e-05	0.000280355	0.000119153	0.000260461	0.000116634	0.000236733	0.000112459	6.32838e-05	9.54539e-05	0.000179372	8.25112e-05	0.000149884	7.89727e-05	0.000121586	0.000114744	-3.2325e-05	0.000123455	9.68863e-05	5.62413e-05	5.29742e-05	5.21217e-05	-3.56228e-05	5.88614e-05	-8.07403e-05	6.10462e-05
0.0163	0.000297075	0.000126592	0.000302597	0.000139508	0.00018107	8.78664e-05	7.74667e-05	5.13056e-05	0.000277685	0.000120587	0.000256867	0.000118659	0.000235488	0.00011333	6.4546e-05	9.48351e-05	0.000178843	8.29076e-05	0.000149062	7.94151e-05	0.000122086	0.000114139	-3.05901e-05	0.000123004	9.70034e-05	5.62473e-05	5.29949e-05	5.20406e-05	-3.53652e-05	5.86718e-05	-8.02396e-05	6.11001e-05
0.01638	0.000292831	0.000128392	0.00029658	0.000141942	0.00017794	8.96775e-05	7.75226e-05	5.14557e-05	0.000274788	0.000122012	0.000253044	0.000120678	0.000233987	0.000114266	6.56984e-05	9.41572e-05	0.000178144	8.33184e-05	0.000148064	7.98851e-05	0.000122401	0.000113522	-2.89455e-05	0.000122461	9.70121e-05	5.62581e-05	5.29192e-05	5.19602e-05	-3.51805e-05	5.84569e-05	-7.97767e-05	6.11207e-05
0.01647	0.000288318	0.000130168	0.00029033	0.000144317	0.000174625	9.14945e-05	7.7504e-05	5.16309e-05	0.000271665	0.00012342	0.000248996	0.000122682	0.000232234	0.000115268	6.67407e-05	9.34319e-05	0.000177276	8.37395e-05	0.000146892	8.0381e-05	0.000122531	0.000112903	-2.7393e-05	0.000121834	9.69117e-05	5.62721e-05	5.27465e-05	5.18817e-05	-3.50689e-05	5.82203e-05	-7.93522e-05	6.11103e-05
0.01655	0.000283547	0.00013191	0.000283859	0.00014662	0.000171131	9.33094e-05	7.74127e-05	5.18369e-05	0.00026832	0.000124803	0.000244729	0.000124662	0.000230233	0.000116337	6.76733e-05	9.26716e-05	0.000176238	8.4167e-05	0.000145546	8.09008e-05	0.000122476	0.000112293	-2.59335e-05	0.000121131	9.67019e-05	5.62882e-05	5.24765e-05	5.18059e-05	-3.50307e-05	5.79653e-05	-7.89665e-05	6.10715e-05
0.01663	0.000278527	0.000133611	0.000277179	0.000148839	0.000167467	9.51146e-05	7.72515e-05	5.20794e-05	0.00026476	0.000126156	0.000240249	0.000126607	0.00022799	0.000117473	6.84975e-05	9.18889e-05	0.000175033	8.45976e-05	0.00014403	8.14421e-05	0.000122239	0.000111701	-2.45675e-05	0.00012036	9.63827e-05	5.63055e-05	5.21097e-05	5.17333e-05	-3.50658e-05	5.76955e-05	-7.86199e-05	6.10062e-05
0.01671	0.000273273	0.000135263	0.000270304	0.000150964	0.000163642	9.69028e-05	7.70234e-05	5.23641e-05	0.000260991	0.000127472	0.000235565	0.000128511	0.000225511	0.000118671	6.92152e-05	9.10962e-05	0.000173664	8.50286e-05	0.000142349	8.20021e-05	0.000121821	0.000111134	-2.32949e-05	0.000119528	9.59551e-05	5.6323e-05	5.1647e-05	5.16647e-05	-3.51737e-05	5.74137e-05	-7.83128e-05	6.0916e-05
0.01679	0.000267797	0.00013686	0.000263249	0.000152986	0.000159667	9.86668e-05	7.67314e-05	5.26963e-05	0.000257023	0.000128748	0.000230687	0.000130364	0.000222807	0.000119927	6.98285e-05	9.03056e-05	0.000172135	8.54576e-05	0.000140507	8.2578e-05	0.000121227	0.0001106	-2.21154e-05	0.000118644	9.54206e-05	5.63402e-05	5.109e-05	5.16006e-05	-3.53536e-05	5.71224e-05	-7.80457e-05	6.0802e-05
0.01688	0.000262118	0.000138396	0.000256032	0.000154898	0.000155556	0.0001004	7.63784e-05	5.30813e-05	0.000252868	0.000129979	0.000225629	0.00013216	0.000219886	0.000121234	7.03396e-05	8.95286e-05	0.000170452	8.58827e-05	0.000138511	8.3167e-05	0.000120459	0.000110105	-2.10286e-05	0.000117713	9.47815e-05	5.63568e-05	5.04409e-05	5.15416e-05	-3.5604e-05	5.68238e-05	-7.78188e-05	6.06653e-05
0.01696	0.000256252	0.000139867	0.000248673	0.000156692	0.000151322	0.000102097	7.59673e-05	5.3524e-05	0.000248537	0.000131162	0.000220406	0.000133892	0.000216761	0.000122586	7.07511e-05	8.87759e-05	0.000168622	8.63023e-05	0.000136369	8.37665e-05	0.000119523	0.000109653	-2.00338e-05	0.000116743	9.4041e-05	5.63727e-05	4.97026e-05	5.14886e-05	-3.59234e-05	5.65194e-05	-7.76323e-05	6.05062e-05
0.01704	0.00025022	0.000141267	0.000241193	0.000158363	0.000146981	0.000103752	7.5501e-05	5.40289e-05	0.000244045	0.000132294	0.000215033	0.000135555	0.000213446	0.000123974	7.10652e-05	8.80576e-05	0.000166654	8.67152e-05	0.00013409	8.43738e-05	0.000118426	0.000109249	-1.913e-05	0.00011574	9.32032e-05	5.63879e-05	4.88787e-05	5.14423e-05	-3.63096e-05	5.62104e-05	-7.74863e-05	6.03249e-05
0.01712	0.000244042	0.000142593	0.000233613	0.000159907	0.000142548	0.000105361	7.49818e-05	5.46002e-05	0.000239409	0.000133372	0.000209529	0.000137143	0.000209954	0.000125389	7.12841e-05	8.73828e-05	0.000164555	8.71205e-05	0.000131682	8.49861e-05	0.000117174	0.000108895	-1.83162e-05	0.00011471	9.22726e-05	5.6403e-05	4.79734e-05	5.14036e-05	-3.67604e-05	5.58978e-05	-7.73805e-05	6.01217e-05
0.0172	0.000237739	0.000143842	0.000225957	0.000161321	0.000138039	0.000106921	7.44119e-05	5.52416e-05	0.000234645	0.000134396	0.000203912	0.000138653	0.0002063	0.000126822	7.14098e-05	8.67598e-05	0.000162336	8.75174e-05	0.000129158	8.56006e-05	0.000115773	0.000108592	-1.75912e-05	0.000113658	9.12543e-05	5.64184e-05	4.69914e-05	5.13731e-05	-3.72733e-05	5.55824e-05	-7.73145e-05	5.98964e-05
0.01729	0.000231335	0.000145012	0.000218248	0.000162604	0.000133471	0.00010843	7.37928e-05	5.59562e-05	0.00022977	0.000135363	0.000198201	0.000140081	0.000202501	0.000128264	7.14438e-05	8.61955e-05	0.000160007	8.79053e-05	0.000126526	8.62141e-05	0.000114232	0.000108342	-1.69541e-05	0.000112589	9.01539e-05	5.64347e-05	4.59376e-05	5.1351e-05	-3.78456e-05	5.52647e-05	-7.72881e-05	5.9649e-05
0.01737	0.000224853	0.000146098	0.000210508	0.000163756	0.00012886	0.000109885	7.31252e-05	5.67459e-05	0.000224803	0.000136273	0.000192415	0.000141424	0.000198571	0.000129707	7.13871e-05	8.56956e-05	0.000157578	8.82834e-05	0.000123799	8.68235e-05	0.000112559	0.000108143	-1.6404e-05	0.000111507	8.8977e-05	5.64526e-05	4.48174e-05	5.13375e-05	-3.84739e-05	5.49454e-05	-7.73007e-05	5.93793e-05
0.01745	0.000218314	0.0001471	0.000202762	0.000164776	0.000124221	0.000111286	7.24093e-05	5.76115e-05	0.000219761	0.000137126	0.000186575	0.00014268	0.000194526	0.00013114	7.12402e-05	8.52644e-05	0.00015506	8.86511e-05	0.000120987	8.74256e-05	0.000110762	0.000107994	-1.59403e-05	0.000110415	8.773e-05	5.64725e-05	4.36362e-05	5.13322e-05	-3.91544e-05	5.46245e-05	-7.7352e-05	5.9087e-05
0.01753	0.000211742	0.000148014	0.000195033	0.000165667	0.000119568	0.000112632	7.16445e-05	5.85523e-05	0.000214664	0.000137919	0.000180698	0.000143848	0.000190383	0.000132558	7.1003e-05	8.49047e-05	0.000152463	8.90077e-05	0.000118102	8.80175e-05	0.000108849	0.000107892	-1.55623e-05	0.000109317	8.64193e-05	5.64946e-05	4.24e-05	5.13346e-05	-3.98828e-05	5.43024e-05	-7.74413e-05	5.87719e-05
0.01761	0.00020516	0.000148838	0.000187342	0.000166431	0.000114916	0.000113921	7.08294e-05	5.95665e-05	0.000209529	0.000138652	0.000174805	0.000144925	0.000186154	0.000133953	7.06749e-05	8.46187e-05	0.0001498	8.93521e-05	0.000115157	8.85965e-05	0.000106829	0.000107837	-1.52696e-05	0.000108215	8.50518e-05	5.6519e-05	4.11146e-05	5.13438e-05	-4.06553e-05	5.39792e-05	-7.7568e-05	5.84337e-05
0.01769	0.000198589	0.000149569	0.000179711	0.000167069	0.000110279	0.000115154	6.99625e-05	6.0651e-05	0.000204375	0.000139324	0.000168915	0.000145912	0.000181856	0.000135319	7.02547e-05	8.44071e-05	0.000147082	8.96835e-05	0.000112161	8.91598e-05	0.00010471	0.000107824	-1.50618e-05	0.000107112	8.3634e-05	5.65459e-05	3.97858e-05	5.13591e-05	-4.14678e-05	5.36552e-05	-7.77316e-05	5.80727e-05
0.01778	0.000192052	0.000150207	0.000172162	0.000167585	0.000105668	0.00011633	6.9042e-05	6.18019e-05	0.000199219	0.000139933	0.000163044	0.000146809	0.0001775	0.000136651	6.97414e-05	8.42698e-05	0.000144318	9.00009e-05	0.000109126	8.9705e-05	0.0001025	0.000107852	-1.49386e-05	0.000106011	8.21726e-05	5.65752e-05	3.84193e-05	5.13791e-05	-4.23165e-05	5.33307e-05	-7.79317e-05	5.7689e-05
0.01786	0.000185569	0.000150748	0.000164715	0.000167983	0.000101097	0.000117448	6.8066e-05	6.30147e-05	0.000194079	0.000140478	0.000157211	0.000147616	0.000173101	0.000137944	6.91338e-05	8.42059e-05	0.00014152	9.03028e-05	0.000106063	9.02296e-05	0.000100208	0.000107918	-1.48997e-05	0.000104914	8.06737e-05	5.66066e-05	3.70209e-05	5.14026e-05	-4.3198e-05	5.3006e-05	-7.81675e-05	5.72832e-05
0.01794	0.00017916	0.000151192	0.000157389	0.000168267	9.65764e-05	0.000118509	6.70331e-05	6.4284e-05	0.00018897	0.000140958	0.000151432	0.000148334	0.000168672	0.000139195	6.84312e-05	8.42133e-05	0.000138698	9.05879e-05	0.000102983	9.07317e-05	9.78409e-05	0.000108019	-1.49446e-05	0.000103823	7.91437e-05	5.66395e-05	3.55961e-05	5.14283e-05	-4.41085e-05	5.26816e-05	-7.84382e-05	5.6856e-05
0.01802	0.000172843	0.000151537	0.000150202	0.000168441	9.21168e-05	0.000119514	6.59422e-05	6.56043e-05	0.000183908	0.000141371	0.000145722	0.000148964	0.000164223	0.000140401	6.76334e-05	8.42894e-05	0.000135862	9.08546e-05	9.98953e-05	9.12094e-05	9.54072e-05	0.000108154	-1.50723e-05	0.00010274	7.75886e-05	5.66733e-05	3.41504e-05	5.14551e-05	-4.50449e-05	5.23578e-05	-7.87426e-05	5.64084e-05
0.0181	0.000166637	0.000151785	0.00014317	0.000168509	8.77275e-05	0.000120462	6.47924e-05	6.69696e-05	0.000178906	0.000141717	0.000140096	0.000149507	0.000159766	0.000141559	6.67406e-05	8.44309e-05	0.000133022	9.11015e-05	9.68091e-05	9.16611e-05	9.29142e-05	0.000108317	-1.52817e-05	0.000101666	7.60143e-05	5.67069e-05	3.26891e-05	5.14816e-05	-4.60042e-05	5.20353e-05	-7.90793e-05	5.59414e-05
0.01819	0.000160556	0.000151934	0.000136308	0.000168477	8.34166e-05	0.000121353	6.3583e-05	6.83737e-05	0.000173977	0.000141994	0.000134565	0.000149965	0.000155311	0.000142668	6.57533e-05	8.46334e-05	0.000130185	9.13268e-05	9.37332e-05	9.20857e-05	9.0369e-05	0.000108508	-1.55715e-05	0.000100604	7.44264e-05	5.67391e-05	3.12173e-05	5.15065e-05	-4.69837e-05	5.17142e-05	-7.94469e-05	5.54561e-05
0.01827	0.000154615	0.000151986	0.000129628	0.000168347	7.9191e-05	0.000122188	6.23135e-05	6.98099e-05	0.000169133	0.000142203	0.00012914	0.000150339	0.000150866	0.000143724	6.46722e-05	8.4892e-05	0.00012736	9.15292e-05	9.06756e-05	9.24818e-05	8.77781e-05	0.000108721	-1.59402e-05	9.95518e-05	7.28302e-05	5.67686e-05	2.97397e-05	5.15287e-05	-4.79806e-05	5.13949e-05	-7.98439e-05	5.49538e-05
0.01835	0.000148827	0.000151944	0.000123143	0.000168126	7.50567e-05	0.000122966	6.0984e-05	7.12716e-05	0.000164383	0.000142344	0.000123832	0.000150631	0.000146439	0.000144726	6.34985e-05	8.52011e-05	0.000124554	9.17072e-05	8.76432e-05	9.28484e-05	8.5148e-05	0.000108954	-1.63862e-05	9.85117e-05	7.12305e-05	5.6794e-05	2.82606e-05	5.15471e-05	-4.89925e-05	5.10778e-05	-8.02687e-05	5.44364e-05
0.01843	0.000143202	0.000151808	0.000116861	0.000167816	7.10188e-05	0.000123688	5.9595e-05	7.27523e-05	0.000159736	0.000142418	0.000118649	0.000150842	0.000142037	0.000145672	6.22341e-05	8.55543e-05	0.000121775	9.18597e-05	8.46424e-05	9.31844e-05	8.24844e-05	0.000109202	-1.69076e-05	9.7483e-05	6.96319e-05	5.68141e-05	2.67836e-05	5.15605e-05	-5.00173e-05	5.07635e-05	-8.07196e-05	5.39059e-05
0.01851	0.00013775	0.000151585	0.000110792	0.000167423	6.70821e-05	0.000124355	5.81481e-05	7.42459e-05	0.000155199	0.000142425	0.000113596	0.000150975	0.000137666	0.00014656	6.08818e-05	8.59452e-05	0.000119027	9.19859e-05	8.16787e-05	9.34886e-05	7.97933e-05	0.000109462	-1.75019e-05	9.64658e-05	6.80386e-05	5.68278e-05	2.53119e-05	5.15683e-05	-5.1053e-05	5.04526e-05	-8.11945e-05	5.33646e-05
0.0186	0.000132478	0.000151278	0.000104941	0.000166952	6.32503e-05	0.000124966	5.66455e-05	7.57463e-05	0.000150778	0.000142368	0.00010868	0.000151031	0.000133333	0.000147389	5.94452e-05	8.63671e-05	0.000116315	9.20853e-05	7.87567e-05	9.376e-05	7.70802e-05	0.000109729	-1.81662e-05	9.54598e-05	6.64541e-05	5.6834e-05	2.38482e-05	5.15695e-05	-5.20978e-05	5.01457e-05	-8.16915e-05	5.2815e-05
0.01868	0.000127392	0.000150892	9.9315e-05	0.000166406	5.95268e-05	0.000125522	5.50903e-05	7.72478e-05	0.000146478	0.00014225	0.000103905	0.000151014	0.000129044	0.000148157	5.79286e-05	8.68135e-05	0.000113644	9.21575e-05	7.58806e-05	9.39976e-05	7.43505e-05	0.000109998	-1.8897e-05	9.44649e-05	6.48818e-05	5.68319e-05	2.23949e-05	5.15634e-05	-5.31499e-05	4.98437e-05	-8.22082e-05	5.22595e-05
0.01876	0.000122498	0.000150433	9.39167e-05	0.000165792	5.59143e-05	0.000126023	5.34856e-05	7.87448e-05	0.000142302	0.000142073	9.92734e-05	0.000150924	0.000124802	0.000148861	5.63371e-05	8.72778e-05	0.000111018	9.22023e-05	7.30536e-05	9.42004e-05	7.16093e-05	0.000110264	-1.96906e-05	9.34811e-05	6.33243e-05	5.68203e-05	2.09538e-05	5.15492e-05	-5.42076e-05	4.95468e-05	-8.27426e-05	5.17003e-05
0.01884	0.000117798	0.000149906	8.87493e-05	0.000165114	5.24145e-05	0.000126469	5.18348e-05	8.02325e-05	0.000138251	0.000141839	9.47877e-05	0.000150764	0.000120612	0.000149501	5.46762e-05	8.77543e-05	0.000108438	9.22192e-05	7.02783e-05	9.43673e-05	6.88614e-05	0.000110523	-2.05431e-05	9.25081e-05	6.17837e-05	5.67981e-05	1.95265e-05	5.15258e-05	-5.52693e-05	4.92552e-05	-8.32928e-05	5.11391e-05
0.01892	0.000113295	0.000149317	8.3814e-05	0.000164377	4.90283e-05	0.000126861	5.01412e-05	8.17061e-05	0.000134328	0.000141552	9.04489e-05	0.000150537	0.000116479	0.000150075	5.29515e-05	8.82372e-05	0.000105908	9.22078e-05	6.75565e-05	9.44972e-05	6.61114e-05	0.000110771	-2.14508e-05	9.15461e-05	6.02615e-05	5.67642e-05	1.81144e-05	5.1492e-05	-5.63332e-05	4.89688e-05	-8.38572e-05	5.05775e-05
0.01901	0.000108989	0.000148672	7.91111e-05	0.000163584	4.5756e-05	0.000127199	4.84079e-05	8.31616e-05	0.000130532	0.000141214	8.6257e-05	0.000150243	0.000112406	0.00015058	5.11687e-05	8.87215e-05	0.000103427	9.21679e-05	6.48896e-05	9.45891e-05	6.33634e-05	0.000111002	-2.241e-05	9.05947e-05	5.87587e-05	5.67172e-05	1.67185e-05	5.14466e-05	-5.73976e-05	4.8687e-05	-8.44339e-05	5.00166e-05
0.01909	0.000104882	0.000147977	7.46393e-05	0.00016274	4.25975e-05	0.000127485	4.66381e-05	8.45952e-05	0.000126863	0.000140827	8.22111e-05	0.000149886	0.000108395	0.000151016	4.93335e-05	8.9203e-05	0.000100999	9.20991e-05	6.22784e-05	9.46421e-05	6.06214e-05	0.000111212	-2.34169e-05	8.96541e-05	5.7276e-05	5.66561e-05	1.53399e-05	5.13886e-05	-5.84605e-05	4.84091e-05	-8.50215e-05	4.94574e-05
0.01917	0.000100971	0.000147237	7.03966e-05	0.000161848	3.95521e-05	0.000127719	4.48346e-05	8.60039e-05	0.000123319	0.000140394	7.83099e-05	0.000149467	0.000104449	0.000151381	4.74517e-05	8.96781e-05	9.86215e-05	9.20011e-05	5.97237e-05	9.46558e-05	5.78894e-05	0.000111399	-2.44676e-05	8.87244e-05	5.5814e-05	5.65798e-05	1.39798e-05	5.13169e-05	-5.95198e-05	4.81346e-05	-8.56182e-05	4.89009e-05
0.01925	9.7256e-05	0.000146456	6.63795e-05	0.000160913	3.66186e-05	0.000127902	4.30002e-05	8.73854e-05	0.000119899	0.000139918	7.45513e-05	0.000148989	0.00010057	0.000151676	4.5529e-05	9.01445e-05	9.62965e-05	9.18741e-05	5.72261e-05	9.463e-05	5.51714e-05	0.000111559	-2.55582e-05	8.78064e-05	5.43733e-05	5.64876e-05	1.26393e-05	5.12313e-05	-6.05732e-05	4.78629e-05	-8.6222e-05	4.83482e-05
0.01933	9.37335e-05	0.00014564	6.25842e-05	0.000159938	3.37957e-05	0.000128038	4.11376e-05	8.87377e-05	0.000116601	0.000139401	7.09332e-05	0.000148453	9.67593e-05	0.0001519	4.35716e-05	9.06003e-05	9.40242e-05	9.17184e-05	5.47862e-05	9.45647e-05	5.24713e-05	0.00011169	-2.66845e-05	8.69015e-05	5.2955e-05	5.63791e-05	1.132e-05	5.11314e-05	-6.16182e-05	4.75938e-05	-8.68309e-05	4.78008e-05
0.01942	9.04008e-05	0.000144794	5.90059e-05	0.000158926	3.10815e-05	0.000128126	3.9249e-05	9.00593e-05	0.000113423	0.000138846	6.74532e-05	0.000147861	9.30182e-05	0.000152053	4.15852e-05	9.10447e-05	9.18051e-05	9.15347e-05	5.24046e-05	9.44603e-05	4.97928e-05	0.000111789	-2.78426e-05	8.60113e-05	5.15603e-05	5.62543e-05	1.00236e-05	5.10173e-05	-6.26519e-05	4.7327e-05	-8.74427e-05	4.72603e-05
0.0195	8.72541e-05	0.000143922	5.56394e-05	0.000157882	2.8474e-05	0.000128168	3.73364e-05	9.13494e-05	0.000110362	0.000138256	6.41086e-05	0.000147216	8.93479e-05	0.000152135	3.95759e-05	9.14772e-05	8.96397e-05	9.13238e-05	5.00817e-05	9.43175e-05	4.71394e-05	0.000111855	-2.90284e-05	8.51376e-05	5.01905e-05	5.61138e-05	8.75191e-06	5.08894e-05	-6.36717e-05	4.70625e-05	-8.8055e-05	4.67288e-05
0.01958	8.4289e-05	0.00014303	5.24786e-05	0.000156808	2.5971e-05	0.000128168	3.54015e-05	9.26071e-05	0.000107417	0.000137632	6.08965e-05	0.00014652	8.57491e-05	0.000152147	3.75494e-05	9.18982e-05	8.75284e-05	9.10868e-05	4.78178e-05	9.4137e-05	4.45144e-05	0.000111887	-3.02379e-05	8.42823e-05	4.88468e-05	5.59582e-05	7.50651e-06	5.0748e-05	-6.46751e-05	4.68005e-05	-8.86653e-05	4.62081e-05
0.01966	8.15007e-05	0.000142122	4.95172e-05	0.000155708	2.35699e-05	0.000128125	3.34458e-05	9.3832e-05	0.000104583	0.000136979	5.78138e-05	0.000145776	8.22222e-05	0.000152088	3.55114e-05	9.2308e-05	8.54714e-05	9.0825e-05	4.56127e-05	9.392e-05	4.19204e-05	0.000111883	-3.14672e-05	8.34469e-05	4.75303e-05	5.57885e-05	6.28895e-06	5.05938e-05	-6.566e-05	4.65411e-05	-8.92713e-05	4.57006e-05
0.01974	7.88837e-05	0.000141202	4.67482e-05	0.000154584	2.12678e-05	0.000128043	3.14703e-05	9.50235e-05	0.000101858	0.000136298	5.48571e-05	0.000144986	7.87675e-05	0.00015196	3.34673e-05	9.27073e-05	8.34685e-05	9.05396e-05	4.34664e-05	9.36674e-05	3.93603e-05	0.000111844	-3.27128e-05	8.2633e-05	4.62421e-05	5.56056e-05	5.1006e-06	5.04274e-05	-6.66245e-05	4.62845e-05	-8.98709e-05	4.52079e-05
0.01982	7.64316e-05	0.000140272	4.41638e-05	0.000153439	1.90614e-05	0.000127922	2.9476e-05	9.61812e-05	9.92389e-05	0.000135591	5.20232e-05	0.000144152	7.53855e-05	0.000151763	3.14221e-05	9.30965e-05	8.15194e-05	9.02321e-05	4.13785e-05	9.33808e-05	3.68363e-05	0.000111768	-3.39713e-05	8.18415e-05	4.4983e-05	5.54105e-05	3.94266e-06	5.02494e-05	-6.7567e-05	4.60311e-05	-9.04619e-05	4.4732e-05
0.01991	7.41374e-05	0.000139336	4.1756e-05	0.000152275	1.69466e-05	0.000127764	2.74634e-05	9.73043e-05	9.67211e-05	0.000134861	4.93084e-05	0.000143277	7.20762e-05	0.000151499	2.93807e-05	9.34761e-05	7.96233e-05	8.99037e-05	3.93487e-05	9.30615e-05	3.43504e-05	0.000111657	-3.52395e-05	8.10732e-05	4.37536e-05	5.52043e-05	2.81619e-06	5.00608e-05	-6.84861e-05	4.57807e-05	-9.10426e-05	4.42741e-05
0.01999	7.19934e-05	0.000138396	3.9516e-05	0.000151095	1.4919e-05	0.00012757	2.54328e-05	9.83926e-05	9.4301e-05	0.000134109	4.6709e-05	0.000142363	6.88394e-05	0.000151169	2.73472e-05	9.38464e-05	7.77794e-05	8.95562e-05	3.73765e-05	9.27115e-05	3.19044e-05	0.000111511	-3.65145e-05	8.03288e-05	4.25544e-05	5.49884e-05	1.72196e-06	4.98626e-05	-6.93807e-05	4.55333e-05	-9.1611e-05	4.38355e-05
0.02007	6.99913e-05	0.000137452	3.74344e-05	0.000149899	1.29736e-05	0.000127342	2.33839e-05	9.94458e-05	9.19741e-05	0.000133337	4.42214e-05	0.000141412	6.56749e-05	0.000150774	2.53254e-05	9.42076e-05	7.59862e-05	8.9191e-05	3.54612e-05	9.23324e-05	2.94997e-05	0.00011133	-3.77936e-05	7.96086e-05	4.13856e-05	5.47641e-05	6.60508e-07	4.96559e-05	-7.02497e-05	4.52888e-05	-9.21657e-05	4.34169e-05
0.02015	6.81224e-05	0.000136507	3.55015e-05	0.00014869	1.11047e-05	0.00012708	2.1316e-05	0.000100463	8.97359e-05	0.000132547	4.18412e-05	0.000140426	6.25817e-05	0.000150317	2.33181e-05	9.45594e-05	7.42424e-05	8.88095e-05	3.36019e-05	9.19262e-05	2.71373e-05	0.000111116	-3.90743e-05	7.89126e-05	4.02474e-05	5.45331e-05	-3.67919e-07	4.94418e-05	-7.10921e-05	4.50471e-05	-9.27049e-05	4.30188e-05
0.02023	6.63779e-05	0.000135559	3.37073e-05	0.000147469	9.30639e-06	0.000126784	1.92279e-05	0.000101445	8.75816e-05	0.000131739	3.95644e-05	0.000139407	5.95589e-05	0.000149798	2.13279e-05	9.49012e-05	7.25462e-05	8.84131e-05	3.17976e-05	9.14944e-05	2.4818e-05	0.000110869	-4.03544e-05	7.82403e-05	3.91397e-05	5.4297e-05	-1.36329e-06	4.92214e-05	-7.19071e-05	4.48082e-05	-9.32273e-05	4.26413e-05
0.02032	6.47483e-05	0.000134609	3.20412e-05	0.000146235	7.57218e-06	0.000126456	1.71181e-05	0.00010239	8.55062e-05	0.000130913	3.73864e-05	0.000138356	5.66053e-05	0.000149221	1.93564e-05	9.52317e-05	7.08959e-05	8.80027e-05	3.00471e-05	9.10384e-05	2.25421e-05	0.000110591	-4.16321e-05	7.75908e-05	3.80621e-05	5.40572e-05	-2.32578e-06	4.89958e-05	-7.26943e-05	4.45722e-05	-9.37315e-05	4.22844e-05
0.0204	6.32239e-05	0.000133656	3.04926e-05	0.000144989	5.89528e-06	0.000126096	1.49846e-05	0.000103298	8.35049e-05	0.000130071	3.53024e-05	0.000137275	5.37196e-05	0.000148586	1.74048e-05	9.55491e-05	6.92897e-05	8.75786e-05	2.83492e-05	9.05594e-05	2.03097e-05	0.000110284	-4.29059e-05	7.69629e-05	3.70143e-05	5.38147e-05	-3.25572e-06	4.87658e-05	-7.34536e-05	4.43395e-05	-9.42164e-05	4.19479e-05
0.02048	6.17947e-05	0.000132697	2.90508e-05	0.000143731	4.26859e-06	0.000125704	1.28251e-05	0.000104166	8.15725e-05	0.000129211	3.33077e-05	0.000136164	5.09003e-05	0.000147896	1.54736e-05	9.58506e-05	6.77255e-05	8.7141e-05	2.67023e-05	9.0058e-05	1.81206e-05	0.000109946	-4.41747e-05	7.63547e-05	3.59956e-05	5.35703e-05	-4.15366e-06	4.8532e-05	-7.41854e-05	4.41106e-05	-9.46812e-05	4.16313e-05
0.02056	6.04503e-05	0.00013173	2.77047e-05	0.000142459	2.68495e-06	0.000125279	1.06372e-05	0.000104992	7.97032e-05	0.000128333	3.1397e-05	0.000135024	4.81455e-05	0.00014715	1.35624e-05	9.61327e-05	6.62007e-05	8.66897e-05	2.51048e-05	8.95347e-05	1.59743e-05	0.000109579	-4.54379e-05	7.57642e-05	3.50051e-05	5.33242e-05	-5.02037e-06	4.8295e-05	-7.489e-05	4.38859e-05	-9.51252e-05	4.1334e-05
0.02064	5.918e-05	0.000130752	2.64432e-05	0.000141173	1.13729e-06	0.00012482	8.41816e-06	0.000105774	7.78913e-05	0.000127434	2.95649e-05	0.000133853	4.54535e-05	0.00014635	1.16702e-05	9.63913e-05	6.47126e-05	8.62243e-05	2.35548e-05	8.89896e-05	1.38699e-05	0.000109183	-4.66955e-05	7.5189e-05	3.40416e-05	5.30768e-05	-5.85695e-06	4.80553e-05	-7.55681e-05	4.36661e-05	-9.55483e-05	4.10552e-05
0.02073	5.7973e-05	0.00012976	2.52552e-05	0.000139871	-3.81194e-07	0.000124325	6.16555e-06	0.000106507	7.61306e-05	0.000126513	2.78056e-05	0.000132652	4.28217e-05	0.000145494	9.79527e-06	9.66221e-05	6.32583e-05	8.57442e-05	2.20499e-05	8.84226e-05	1.18063e-05	0.000108757	-4.79485e-05	7.46265e-05	3.31034e-05	5.28279e-05	-6.6648e-06	4.78132e-05	-7.62206e-05	4.34518e-05	-9.59511e-05	4.07942e-05
0.02081	5.68183e-05	0.000128751	2.41301e-05	0.000138551	-1.87693e-06	0.000123792	3.87732e-06	0.000107189	7.44146e-05	0.000125569	2.61134e-05	0.000131421	4.02477e-05	0.000144584	7.93546e-06	9.68204e-05	6.18342e-05	8.52488e-05	2.05876e-05	8.78334e-05	9.78176e-06	0.0001083	-4.91983e-05	7.40735e-05	3.21886e-05	5.25775e-05	-7.44557e-06	4.75687e-05	-7.68487e-05	4.32437e-05	-9.63344e-05	4.05499e-05
0.02089	5.57053e-05	0.000127721	2.30574e-05	0.000137211	-3.35582e-06	0.000123218	1.55208e-06	0.000107816	7.2737e-05	0.000124599	2.44826e-05	0.000130159	3.77285e-05	0.000143618	6.08846e-06	9.69818e-05	6.0437e-05	8.47372e-05	1.91651e-05	8.7222e-05	7.7942e-06	0.000107812	-5.04464e-05	7.35271e-05	3.12949e-05	5.23253e-05	-8.20115e-06	4.73219e-05	-7.74538e-05	4.30419e-05	-9.66996e-05	4.03214e-05
0.02097	5.46235e-05	0.000126669	2.20272e-05	0.000135851	-4.82325e-06	0.000122601	-8.108e-07	0.000108383	7.10917e-05	0.000123602	2.29077e-05	0.000128866	3.52611e-05	0.000142597	4.25198e-06	9.71018e-05	5.90631e-05	8.42089e-05	1.77793e-05	8.65879e-05	5.84117e-06	0.000107291	-5.16946e-05	7.29841e-05	3.04201e-05	5.20708e-05	-8.93362e-06	4.70727e-05	-7.80376e-05	4.28467e-05	-9.70481e-05	4.01077e-05
0.02105	5.35635e-05	0.000125592	2.10304e-05	0.000134469	-6.28417e-06	0.000121938	-3.21115e-06	0.000108886	6.94727e-05	0.000122577	2.13831e-05	0.000127541	3.28424e-05	0.00014152	2.4239e-06	9.71762e-05	5.77093e-05	8.36636e-05	1.64272e-05	8.59313e-05	3.92009e-06	0.000106737	-5.29442e-05	7.24416e-05	2.95619e-05	5.18136e-05	-9.64527e-06	4.68207e-05	-7.8602e-05	4.26581e-05	-9.73809e-05	3.99079e-05
0.02114	5.25163e-05	0.000124488	2.00584e-05	0.000133064	-7.74301e-06	0.000121226	-5.648e-06	0.000109322	6.78747e-05	0.000121522	1.99035e-05	0.000126185	3.04696e-05	0.000140388	6.02451e-07	9.72009e-05	5.63725e-05	8.31007e-05	1.51059e-05	8.52519e-05	2.02856e-06	0.000106149	-5.41962e-05	7.18971e-05	2.87181e-05	5.15528e-05	-1.03385e-05	4.65659e-05	-7.91487e-05	4.24759e-05	-9.76995e-05	3.9721e-05
0.02122	5.14741e-05	0.000123355	1.91036e-05	0.000131634	-9.20346e-06	0.000120465	-8.11943e-06	0.000109686	6.62927e-05	0.000120435	1.84644e-05	0.000124799	2.81402e-05	0.0001392	-1.21367e-06	9.71723e-05	5.50501e-05	8.25199e-05	1.38125e-05	8.45496e-05	1.6455e-07	0.000105526	-5.54511e-05	7.13485e-05	2.78869e-05	5.12877e-05	-1.10155e-05	4.63077e-05	-7.96795e-05	4.22998e-05	-9.80047e-05	3.95461e-05
0.0213	5.043e-05	0.000122192	1.81595e-05	0.000130179	-1.06683e-05	0.000119651	-1.06225e-05	0.000109977	6.47224e-05	0.000119317	1.70615e-05	0.000123381	2.58522e-05	0.000137956	-3.02521e-06	9.70873e-05	5.37395e-05	8.19205e-05	1.25447e-05	8.38247e-05	-1.67351e-06	0.000104869	-5.67087e-05	7.07944e-05	2.70663e-05	5.1017e-05	-1.16784e-05	4.60456e-05	-8.01958e-05	4.21289e-05	-9.82975e-05	3.93822e-05
0.02138	4.93776e-05	0.000120998	1.72205e-05	0.000128698	-1.21392e-05	0.000118784	-1.31533e-05	0.000110189	6.31597e-05	0.000118167	1.56911e-05	0.000121933	2.36044e-05	0.000136658	-4.83236e-06	9.69431e-05	5.24385e-05	8.13018e-05	1.13002e-05	8.30773e-05	-3.48668e-06	0.000104176	-5.79687e-05	7.02335e-05	2.62547e-05	5.07394e-05	-1.23293e-05	4.57792e-05	-8.0699e-05	4.19625e-05	-9.85787e-05	3.92281e-05
0.02146	4.83118e-05	0.000119773	1.62822e-05	0.00012719	-1.3617e-05	0.000117862	-1.5707e-05	0.000110322	6.16012e-05	0.000116983	1.43502e-05	0.000120456	2.1396e-05	0.000135305	-6.63475e-06	9.67377e-05	5.11452e-05	8.06634e-05	1.0077e-05	8.23078e-05	-5.27557e-06	0.000103449	-5.92301e-05	6.96651e-05	2.54501e-05	5.04536e-05	-1.297e-05	4.55079e-05	-8.11901e-05	4.17996e-05	-9.88492e-05	3.90824e-05
0.02155	4.72281e-05	0.000118518	1.53406e-05	0.000125656	-1.51018e-05	0.000116884	-1.82784e-05	0.000110373	6.00438e-05	0.000115768	1.30362e-05	0.00011895	1.92268e-05	0.000133899	-8.43163e-06	9.64695e-05	4.9858e-05	8.00048e-05	8.87322e-06	8.15169e-05	-7.04046e-06	0.000102687	-6.04917e-05	6.90886e-05	2.46509e-05	5.01586e-05	-1.36024e-05	4.52314e-05	-8.16699e-05	4.16391e-05	-9.91096e-05	3.89435e-05
0.02163	4.61227e-05	0.000117231	1.43929e-05	0.000124096	-1.6593e-05	0.000115851	-2.08617e-05	0.000110339	5.84852e-05	0.00011452	1.17471e-05	0.000117416	1.7097e-05	0.000132441	-1.02218e-05	9.61379e-05	4.85755e-05	7.9326e-05	7.68731e-06	8.0705e-05	-8.78145e-06	0.000101892	-6.17519e-05	6.85037e-05	2.38553e-05	4.98535e-05	-1.42281e-05	4.49493e-05	-8.21395e-05	4.14799e-05	-9.93609e-05	3.88095e-05
0.02171	4.49929e-05	0.000115915	1.34366e-05	0.00012251	-1.80895e-05	0.000114762	-2.34505e-05	0.000110221	5.69236e-05	0.00011324	1.0481e-05	0.000115855	1.50069e-05	0.000130932	-1.20034e-05	9.57425e-05	4.72967e-05	7.86269e-05	6.51797e-06	7.98728e-05	-1.04985e-05	0.000101062	-6.30086e-05	6.79102e-05	2.30616e-05	4.95377e-05	-1.48486e-05	4.46613e-05	-8.25994e-05	4.13208e-05	-9.96037e-05	3.86787e-05
0.02179	4.38366e-05	0.00011457	1.24703e-05	0.000120897	-1.95896e-05	0.000113617	-2.60383e-05	0.000110016	5.53578e-05	0.00011193	9.23695e-06	0.000114268	1.29573e-05	0.000129375	-1.37743e-05	9.52838e-05	4.60204e-05	7.79077e-05	5.36432e-06	7.90209e-05	-1.21913e-05	0.000100198	-6.42595e-05	6.73082e-05	2.22684e-05	4.92105e-05	-1.54651e-05	4.43672e-05	-8.30504e-05	4.11607e-05	-9.98382e-05	3.85491e-05
0.02187	4.26523e-05	0.000113196	1.14932e-05	0.000119258	-2.1091e-05	0.000112417	-2.86182e-05	0.000109724	5.37872e-05	0.00011059	8.01408e-06	0.000112655	1.09495e-05	0.000127769	-1.55317e-05	9.47625e-05	4.47461e-05	7.71689e-05	4.22589e-06	7.81499e-05	-1.38593e-05	9.9301e-05	-6.55022e-05	6.66977e-05	2.1474e-05	4.88719e-05	-1.60785e-05	4.40664e-05	-8.34925e-05	4.09984e-05	-0.000100065	3.84193e-05
0.02195	4.14397e-05	0.000111794	1.05055e-05	0.000117592	-2.25909e-05	0.000111161	-3.11834e-05	0.000109344	5.22119e-05	0.000109223	6.81228e-06	0.000111018	8.98485e-06	0.000126117	-1.72725e-05	9.418e-05	4.3473e-05	7.64109e-05	3.1026e-06	7.72605e-05	-1.55015e-05	9.83707e-05	-6.67339e-05	6.60793e-05	2.06774e-05	4.85215e-05	-1.66893e-05	4.37587e-05	-8.39256e-05	4.08326e-05	-0.000100283	3.82881e-05
0.02204	4.0199e-05	0.000110364	9.50782e-06	0.0001159	-2.40861e-05	0.000109849	-3.37272e-05	0.000108876	5.06326e-05	0.000107829	5.63194e-06	0.000109359	7.06554e-06	0.00012442	-1.89934e-05	9.35378e-05	4.22013e-05	7.56344e-05	1.99478e-06	7.63537e-05	-1.71165e-05	9.74076e-05	-6.79514e-05	6.54537e-05	1.98779e-05	4.81594e-05	-1.72977e-05	4.34438e-05	-8.4349e-05	4.0662e-05	-0.000100493	3.81545e-05
0.02212	3.89318e-05	0.000108909	8.50195e-06	0.000114181	-2.5573e-05	0.000108481	-3.62428e-05	0.000108321	4.90507e-05	0.000106409	4.47406e-06	0.000107678	5.19391e-06	0.000122681	-2.06905e-05	9.28376e-05	4.09313e-05	7.48399e-05	9.0307e-07	7.54302e-05	-1.87025e-05	9.64125e-05	-6.91517e-05	6.48216e-05	1.90753e-05	4.77857e-05	-1.79035e-05	4.31217e-05	-8.47616e-05	4.04855e-05	-0.000100693	3.80174e-05
0.0222	3.76401e-05	0.000107427	7.49021e-06	0.000112437	-2.70477e-05	0.000107059	-3.87238e-05	0.000107679	4.74687e-05	0.000104965	3.34014e-06	0.000105976	3.37254e-06	0.000120901	-2.23602e-05	9.20814e-05	3.96639e-05	7.4028e-05	-1.71556e-07	7.4491e-05	-2.02576e-05	9.53862e-05	-7.03311e-05	6.41839e-05	1.827e-05	4.74007e-05	-1.85062e-05	4.27922e-05	-8.51621e-05	4.03018e-05	-0.000100884	3.7876e-05
0.02228	3.63272e-05	0.000105921	6.47545e-06	0.000110667	-2.85059e-05	0.000105583	-4.11639e-05	0.000106951	4.58894e-05	0.0001035	2.23209e-06	0.000104255	1.60407e-06	0.000119083	-2.39985e-05	9.12713e-05	3.84003e-05	7.31996e-05	-1.22788e-06	7.35369e-05	-2.17797e-05	9.43299e-05	-7.14863e-05	6.35411e-05	1.74625e-05	4.70048e-05	-1.91052e-05	4.24556e-05	-8.55493e-05	4.01101e-05	-0.000101063	3.77292e-05
0.02236	3.49969e-05	0.00010439	5.46084e-06	0.000108873	-2.99434e-05	0.000104055	-4.35572e-05	0.000106138	4.4316e-05	0.000102013	1.15205e-06	0.000102516	-1.08972e-07	0.00011723	-2.5602e-05	9.04095e-05	3.7142e-05	7.23555e-05	-2.26453e-06	7.25691e-05	-2.32664e-05	9.32453e-05	-7.26139e-05	6.28941e-05	1.66541e-05	4.65986e-05	-1.96995e-05	4.2112e-05	-8.59216e-05	3.991e-05	-0.000101229	3.75766e-05
0.02245	3.36533e-05	0.000102837	4.4498e-06	0.000107054	-3.13561e-05	0.000102478	-4.58989e-05	0.000105241	4.27521e-05	0.000100509	1.02211e-07	0.00010076	-1.76434e-06	0.000115344	-2.71675e-05	8.94987e-05	3.58908e-05	7.14971e-05	-3.2801e-06	7.15885e-05	-2.47157e-05	9.2134e-05	-7.3711e-05	6.2244e-05	1.58461e-05	4.61828e-05	-2.02882e-05	4.17617e-05	-8.62774e-05	3.97014e-05	-0.000101382	3.74177e-05
0.02253	3.23012e-05	0.000101263	3.44583e-06	0.000105211	-3.27404e-05	0.000100854	-4.81847e-05	0.000104261	4.12009e-05	9.89875e-05	-9.15354e-07	9.89897e-05	-3.36031e-06	0.000113429	-2.86924e-05	8.85414e-05	3.46484e-05	7.06255e-05	-4.27325e-06	7.05963e-05	-2.6126e-05	9.09981e-05	-7.47753e-05	6.1592e-05	1.504e-05	4.57584e-05	-2.08703e-05	4.14054e-05	-8.66154e-05	3.94843e-05	-0.00010152	3.72525e-05
0.02261	3.09454e-05	9.96698e-05	2.45236e-06	0.000103347	-3.40932e-05	9.91874e-05	-5.0411e-05	0.000103202	3.9666e-05	9.74515e-05	-1.89879e-06	9.72061e-05	-4.89575e-06	0.000111486	-3.01745e-05	8.75404e-05	3.34165e-05	6.9742e-05	-5.2427e-06	6.95937e-05	-2.74957e-05	8.98396e-05	-7.58046e-05	6.09396e-05	1.42375e-05	4.53261e-05	-2.14446e-05	4.10435e-05	-8.69344e-05	3.92594e-05	-0.000101642	3.70813e-05
0.02269	2.95911e-05	9.80584e-05	1.47267e-06	0.000101462	-3.54117e-05	9.74794e-05	-5.25751e-05	0.000102065	3.81508e-05	9.59022e-05	-2.84646e-06	9.54109e-05	-6.36993e-06	0.000109521	-3.16118e-05	8.64985e-05	3.2197e-05	6.88478e-05	-6.18723e-06	6.85821e-05	-2.88238e-05	8.86606e-05	-7.67972e-05	6.02888e-05	1.34402e-05	4.48868e-05	-2.20103e-05	4.06766e-05	-8.72334e-05	3.90273e-05	-0.000101746	3.69045e-05
0.02277	2.82435e-05	9.64303e-05	5.0986e-07	9.95568e-05	-3.66935e-05	9.57334e-05	-5.46745e-05	0.000100854	3.66587e-05	9.43413e-05	-3.75695e-06	9.3606e-05	-7.7824e-06	0.000107534	-3.30024e-05	8.54187e-05	3.0992e-05	6.79439e-05	-7.10566e-06	6.75626e-05	-3.01095e-05	8.74634e-05	-7.77515e-05	5.96416e-05	1.26499e-05	4.44414e-05	-2.25661e-05	4.03055e-05	-8.75114e-05	3.87892e-05	-0.000101833	3.67225e-05
0.02286	2.69075e-05	9.4787e-05	-4.33205e-07	9.76343e-05	-3.79366e-05	9.39521e-05	-5.6708e-05	9.95694e-05	3.51928e-05	9.27699e-05	-4.62912e-06	9.17931e-05	-9.13311e-06	0.000105531	-3.43453e-05	8.43039e-05	2.98032e-05	6.70313e-05	-7.99681e-06	6.65368e-05	-3.13518e-05	8.62506e-05	-7.86663e-05	5.90002e-05	1.18684e-05	4.39906e-05	-2.31109e-05	3.99308e-05	-8.77672e-05	3.85463e-05	-0.0001019	3.65358e-05
0.02294	2.55879e-05	9.31296e-05	-1.35385e-06	9.56957e-05	-3.91391e-05	9.21379e-05	-5.86749e-05	9.82159e-05	3.37556e-05	9.11893e-05	-5.46218e-06	8.99741e-05	-1.04225e-05	0.000103512	-3.56397e-05	8.3157e-05	2.86321e-05	6.61109e-05	-8.85952e-06	6.5506e-05	-3.25504e-05	8.50244e-05	-7.95406e-05	5.83666e-05	1.10969e-05	4.35353e-05	-2.36433e-05	3.95533e-05	-8.80001e-05	3.82999e-05	-0.000101948	3.6345e-05
0.02302	2.42886e-05	9.14592e-05	-2.24964e-06	9.37427e-05	-4.02995e-05	9.02934e-05	-6.05758e-05	9.67955e-05	3.23495e-05	8.96007e-05	-6.25552e-06	8.81506e-05	-1.16516e-05	0.000101483	-3.6886e-05	8.19804e-05	2.74801e-05	6.51833e-05	-9.69286e-06	6.44715e-05	-3.37051e-05	8.3787e-05	-8.03744e-05	5.77428e-05	1.03366e-05	4.30761e-05	-2.4162e-05	3.91736e-05	-8.82089e-05	3.8051e-05	-0.000101974	3.61504e-05
0.0231	2.30132e-05	8.9777e-05	-3.11834e-06	9.17768e-05	-4.14167e-05	8.8421e-05	-6.24116e-05	9.53112e-05	3.09764e-05	8.8005e-05	-7.00875e-06	8.63239e-05	-1.2822e-05	9.94443e-05	-3.80848e-05	8.07765e-05	2.63481e-05	6.42493e-05	-1.04961e-05	6.34342e-05	-3.48162e-05	8.25405e-05	-8.1168e-05	5.71301e-05	9.58799e-06	4.26136e-05	-2.4666e-05	3.87923e-05	-8.8393e-05	3.78009e-05	-0.000101979	3.59525e-05
0.02318	2.17648e-05	8.80841e-05	-3.95797e-06	8.97993e-05	-4.24896e-05	8.65233e-05	-6.41839e-05	9.37655e-05	2.96379e-05	8.64035e-05	-7.72166e-06	8.44953e-05	-1.39353e-05	9.73992e-05	-3.92373e-05	7.95474e-05	2.5237e-05	6.33099e-05	-1.12689e-05	6.23953e-05	-3.5884e-05	8.12866e-05	-8.19222e-05	5.65297e-05	8.85171e-06	4.21487e-05	-2.51543e-05	3.841e-05	-8.85516e-05	3.75505e-05	-0.000101964	3.57515e-05
0.02327	2.05459e-05	8.63819e-05	-4.76676e-06	8.78117e-05	-4.35175e-05	8.4603e-05	-6.58943e-05	9.21612e-05	2.83351e-05	8.47974e-05	-8.39431e-06	8.26657e-05	-1.49938e-05	9.53497e-05	-4.03447e-05	7.82948e-05	2.41474e-05	6.23657e-05	-1.20112e-05	6.13555e-05	-3.69092e-05	8.0027e-05	-8.26379e-05	5.59423e-05	8.12807e-06	4.16824e-05	-2.56265e-05	3.80271e-05	-8.86842e-05	3.73007e-05	-0.000101927	3.55478e-05
0.02335	1.93588e-05	8.46719e-05	-5.54322e-06	8.58155e-05	-4.44995e-05	8.26628e-05	-6.75443e-05	9.05012e-05	2.70689e-05	8.3188e-05	-9.02701e-06	8.08361e-05	-1.59995e-05	9.3298e-05	-4.14086e-05	7.70201e-05	2.30798e-05	6.1418e-05	-1.27231e-05	6.03157e-05	-3.78926e-05	7.8763e-05	-8.33161e-05	5.5368e-05	7.41731e-06	4.12156e-05	-2.6082e-05	3.76445e-05	-8.87905e-05	3.70523e-05	-0.000101869	3.53414e-05
0.02343	1.82055e-05	8.29555e-05	-6.28605e-06	8.38123e-05	-4.5435e-05	8.07053e-05	-6.91351e-05	8.87884e-05	2.58399e-05	8.15768e-05	-9.62037e-06	7.90076e-05	-1.69545e-05	9.12458e-05	-4.24303e-05	7.57246e-05	2.20344e-05	6.04675e-05	-1.34051e-05	5.92765e-05	-3.88353e-05	7.74957e-05	-8.39579e-05	5.48068e-05	6.71964e-06	4.07493e-05	-2.65204e-05	3.72625e-05	-8.88702e-05	3.68058e-05	-0.000101791	3.5132e-05
0.02351	1.70878e-05	8.12339e-05	-6.99415e-06	8.1804e-05	-4.63232e-05	7.87332e-05	-7.06675e-05	8.70261e-05	2.46484e-05	7.99648e-05	-1.01751e-05	7.71813e-05	-1.78609e-05	8.91947e-05	-4.34115e-05	7.44092e-05	2.10116e-05	5.95149e-05	-1.4058e-05	5.82385e-05	-3.97383e-05	7.62257e-05	-8.45644e-05	5.42578e-05	6.03524e-06	4.02843e-05	-2.69417e-05	3.68816e-05	-8.89235e-05	3.65613e-05	-0.000101693	3.49191e-05
0.02359	1.60073e-05	7.95083e-05	-7.66658e-06	7.97925e-05	-4.71637e-05	7.6749e-05	-7.21422e-05	8.52174e-05	2.34948e-05	7.83533e-05	-1.06922e-05	7.53581e-05	-1.87208e-05	8.71458e-05	-4.43538e-05	7.30747e-05	2.00115e-05	5.85608e-05	-1.46823e-05	5.72019e-05	-4.0603e-05	7.49534e-05	-8.51367e-05	5.37199e-05	5.3642e-06	3.98215e-05	-2.73456e-05	3.6502e-05	-8.89506e-05	3.6319e-05	-0.000101576	3.47019e-05
0.02367	1.49653e-05	7.77799e-05	-8.30267e-06	7.77798e-05	-4.79562e-05	7.47547e-05	-7.35598e-05	8.33661e-05	2.23792e-05	7.67434e-05	-1.11725e-05	7.35389e-05	-1.95368e-05	8.50997e-05	-4.52588e-05	7.1722e-05	1.9034e-05	5.76054e-05	-1.52791e-05	5.61667e-05	-4.14304e-05	7.36785e-05	-8.56763e-05	5.31914e-05	4.70646e-06	3.93609e-05	-2.77327e-05	3.61234e-05	-8.89521e-05	3.60784e-05	-0.000101442	3.44794e-05
0.02376	1.39628e-05	7.60501e-05	-8.90209e-06	7.5768e-05	-4.87007e-05	7.27525e-05	-7.49204e-05	8.14759e-05	2.13017e-05	7.51358e-05	-1.16173e-05	7.17247e-05	-2.03112e-05	8.30568e-05	-4.61282e-05	7.03521e-05	1.80792e-05	5.66487e-05	-1.58495e-05	5.51326e-05	-4.22221e-05	7.24007e-05	-8.61846e-05	5.26705e-05	4.06185e-06	3.89025e-05	-2.81034e-05	3.57455e-05	-8.89288e-05	3.58388e-05	-0.000101291	3.42505e-05
0.02384	1.30005e-05	7.43201e-05	-9.46476e-06	7.37592e-05	-4.93969e-05	7.07446e-05	-7.62236e-05	7.95515e-05	2.02622e-05	7.35314e-05	-1.20277e-05	6.99161e-05	-2.10465e-05	8.10172e-05	-4.69631e-05	6.89663e-05	1.71467e-05	5.56907e-05	-1.63948e-05	5.40996e-05	-4.29794e-05	7.11194e-05	-8.66628e-05	5.21556e-05	3.43012e-06	3.84461e-05	-2.84586e-05	3.53679e-05	-8.88816e-05	3.55996e-05	-0.000101125	3.40144e-05
0.02392	1.20792e-05	7.25914e-05	-9.99071e-06	7.17555e-05	-5.00448e-05	6.87333e-05	-7.74688e-05	7.75977e-05	1.92608e-05	7.19311e-05	-1.24049e-05	6.81138e-05	-2.17453e-05	7.89813e-05	-4.77646e-05	6.75663e-05	1.62364e-05	5.47314e-05	-1.69161e-05	5.30672e-05	-4.37036e-05	6.98343e-05	-8.71121e-05	5.16453e-05	2.81098e-06	3.79909e-05	-2.87988e-05	3.49899e-05	-8.88115e-05	3.53603e-05	-0.000100944	3.37706e-05
0.024	1.11992e-05	7.08655e-05	-1.04799e-05	6.97591e-05	-5.06443e-05	6.67213e-05	-7.86543e-05	7.56203e-05	1.82974e-05	7.03355e-05	-1.27495e-05	6.63185e-05	-2.24096e-05	7.69494e-05	-4.85333e-05	6.61543e-05	1.53481e-05	5.37707e-05	-1.74144e-05	5.20352e-05	-4.43962e-05	6.8545e-05	-8.75334e-05	5.11391e-05	2.20412e-06	3.75363e-05	-2.91247e-05	3.4611e-05	-8.87196e-05	3.51204e-05	-0.000100751	3.35188e-05
0.02408	1.03609e-05	6.91442e-05	-1.09324e-05	6.7772e-05	-5.1195e-05	6.47118e-05	-7.97784e-05	7.36251e-05	1.73721e-05	6.87452e-05	-1.30623e-05	6.45306e-05	-2.30414e-05	7.4922e-05	-4.92696e-05	6.47325e-05	1.44815e-05	5.28086e-05	-1.78905e-05	5.10033e-05	-4.50582e-05	6.72513e-05	-8.79276e-05	5.06362e-05	1.60921e-06	3.70813e-05	-2.94364e-05	3.42305e-05	-8.86063e-05	3.48799e-05	-0.000100544	3.32591e-05
0.02417	9.56461e-06	6.74293e-05	-1.13479e-05	6.57964e-05	-5.16967e-05	6.27082e-05	-8.08389e-05	7.16184e-05	1.64852e-05	6.71612e-05	-1.33435e-05	6.27508e-05	-2.36423e-05	7.28998e-05	-4.9974e-05	6.33033e-05	1.36365e-05	5.1845e-05	-1.83448e-05	4.99712e-05	-4.56903e-05	6.59533e-05	-8.82954e-05	5.01366e-05	1.02595e-06	3.6625e-05	-2.9734e-05	3.38478e-05	-8.84723e-05	3.46386e-05	-0.000100324	3.29918e-05
0.02425	8.81028e-06	6.5723e-05	-1.1726e-05	6.38343e-05	-5.21492e-05	6.07142e-05	-8.18333e-05	6.96064e-05	1.56366e-05	6.55841e-05	-1.35932e-05	6.09798e-05	-2.42134e-05	7.08835e-05	-5.06466e-05	6.18689e-05	1.28132e-05	5.08801e-05	-1.87773e-05	4.89388e-05	-4.62928e-05	6.4651e-05	-8.86374e-05	4.964e-05	4.54104e-07	3.61665e-05	-3.00176e-05	3.3462e-05	-8.83176e-05	3.43967e-05	-0.000100093	3.27173e-05
0.02433	8.09792e-06	6.40271e-05	-1.20664e-05	6.1888e-05	-5.25518e-05	5.87337e-05	-8.27587e-05	6.75954e-05	1.48267e-05	6.40149e-05	-1.38113e-05	5.92183e-05	-2.47555e-05	6.88738e-05	-5.1287e-05	6.04316e-05	1.20117e-05	4.99139e-05	-1.91879e-05	4.7906e-05	-4.68656e-05	6.33449e-05	-8.89536e-05	4.91459e-05	-1.06553e-07	3.5705e-05	-3.02868e-05	3.30725e-05	-8.81423e-05	3.41545e-05	-9.98485e-05	3.24363e-05
0.02441	7.42738e-06	6.23434e-05	-1.23686e-05	5.99597e-05	-5.29039e-05	5.67708e-05	-8.36119e-05	6.55914e-05	1.40554e-05	6.24541e-05	-1.39977e-05	5.74675e-05	-2.52692e-05	6.68715e-05	-5.18949e-05	5.8993e-05	1.12322e-05	4.89465e-05	-1.95763e-05	4.68728e-05	-4.74084e-05	6.20355e-05	-8.92439e-05	4.8654e-05	-6.56233e-07	3.52393e-05	-3.05417e-05	3.26785e-05	-8.79463e-05	3.39124e-05	-9.9592e-05	3.21496e-05
0.02449	6.79842e-06	6.06735e-05	-1.26321e-05	5.80518e-05	-5.32043e-05	5.48294e-05	-8.43894e-05	6.36001e-05	1.33226e-05	6.09023e-05	-1.41521e-05	5.57281e-05	-2.57545e-05	6.48776e-05	-5.24695e-05	5.75547e-05	1.04747e-05	4.7978e-05	-1.99422e-05	4.58393e-05	-4.79205e-05	6.07238e-05	-8.95075e-05	4.81637e-05	-1.19517e-06	3.47683e-05	-3.07822e-05	3.22795e-05	-8.77294e-05	3.36711e-05	-9.93227e-05	3.18579e-05
0.02458	6.21077e-06	5.90184e-05	-1.28566e-05	5.61663e-05	-5.34518e-05	5.29132e-05	-8.50875e-05	6.16269e-05	1.26281e-05	5.93597e-05	-1.42744e-05	5.40013e-05	-2.6211e-05	6.2893e-05	-5.30098e-05	5.6118e-05	9.73941e-06	4.70083e-05	-2.02851e-05	4.48058e-05	-4.84009e-05	5.94109e-05	-8.97433e-05	4.76747e-05	-1.72355e-06	3.4291e-05	-3.10083e-05	3.18752e-05	-8.74913e-05	3.34316e-05	-9.90401e-05	3.15624e-05
0.02466	5.66398e-06	5.7379e-05	-1.30417e-05	5.43055e-05	-5.36448e-05	5.10257e-05	-8.57027e-05	5.96769e-05	1.19715e-05	5.78265e-05	-1.43645e-05	5.22881e-05	-2.66383e-05	6.09187e-05	-5.35145e-05	5.46839e-05	9.02627e-06	4.60373e-05	-2.06049e-05	4.37726e-05	-4.88486e-05	5.80982e-05	-8.995e-05	4.71869e-05	-2.24145e-06	3.38064e-05	-3.12197e-05	3.14656e-05	-8.72313e-05	3.31948e-05	-9.87433e-05	3.12646e-05
0.02474	5.15747e-06	5.57561e-05	-1.31875e-05	5.24718e-05	-5.3782e-05	4.91707e-05	-8.62315e-05	5.77547e-05	1.13525e-05	5.6303e-05	-1.44223e-05	5.05896e-05	-2.70354e-05	5.89562e-05	-5.39822e-05	5.32536e-05	8.33534e-06	4.50651e-05	-2.09012e-05	4.27403e-05	-4.92626e-05	5.67873e-05	-9.01259e-05	4.67004e-05	-2.74882e-06	3.33137e-05	-3.14166e-05	3.10511e-05	-8.6949e-05	3.29622e-05	-9.84313e-05	3.09666e-05
0.02482	4.69044e-06	5.41505e-05	-1.32937e-05	5.06673e-05	-5.38621e-05	4.73517e-05	-8.66706e-05	5.5865e-05	1.07704e-05	5.47896e-05	-1.44482e-05	4.89074e-05	-2.74014e-05	5.70067e-05	-5.44118e-05	5.18283e-05	7.66645e-06	4.40921e-05	-2.11739e-05	4.17097e-05	-4.96423e-05	5.54799e-05	-9.02697e-05	4.62155e-05	-3.24559e-06	3.28127e-05	-3.15987e-05	3.06326e-05	-8.66438e-05	3.27356e-05	-9.81033e-05	3.06708e-05
0.0249	4.26179e-06	5.25632e-05	-1.3361e-05	4.88948e-05	-5.38836e-05	4.55725e-05	-8.70174e-05	5.40117e-05	1.02242e-05	5.32871e-05	-1.44425e-05	4.72433e-05	-2.77357e-05	5.50719e-05	-5.48023e-05	5.04095e-05	7.01915e-06	4.31189e-05	-2.14229e-05	4.06822e-05	-4.99867e-05	5.41775e-05	-9.03797e-05	4.57326e-05	-3.73182e-06	3.23035e-05	-3.17662e-05	3.02113e-05	-8.63148e-05	3.2517e-05	-9.77582e-05	3.03799e-05
0.02499	3.87005e-06	5.09952e-05	-1.33897e-05	4.71571e-05	-5.38453e-05	4.38365e-05	-8.72696e-05	5.21988e-05	9.71239e-06	5.17965e-05	-1.44063e-05	4.55996e-05	-2.80376e-05	5.31537e-05	-5.5153e-05	4.89984e-05	6.39267e-06	4.21467e-05	-2.16484e-05	3.96593e-05	-5.02953e-05	5.28819e-05	-9.04551e-05	4.52524e-05	-4.20772e-06	3.17868e-05	-3.1919e-05	2.97889e-05	-8.59611e-05	3.23087e-05	-9.73957e-05	3.00967e-05
0.02507	3.51342e-06	4.94475e-05	-1.3381e-05	4.54569e-05	-5.37462e-05	4.21478e-05	-8.74256e-05	5.04296e-05	9.23345e-06	5.03191e-05	-1.43407e-05	4.39789e-05	-2.83068e-05	5.12543e-05	-5.54638e-05	4.75965e-05	5.78604e-06	4.11769e-05	-2.1851e-05	3.86432e-05	-5.05674e-05	5.1595e-05	-9.04948e-05	4.47756e-05	-4.67358e-06	3.12635e-05	-3.2057e-05	2.93673e-05	-8.5582e-05	3.2113e-05	-9.7015e-05	2.98241e-05
0.02515	3.18999e-06	4.79215e-05	-1.33359e-05	4.37975e-05	-5.35853e-05	4.05109e-05	-8.74841e-05	4.87076e-05	8.78561e-06	4.88566e-05	-1.4247e-05	4.23846e-05	-2.85433e-05	4.93766e-05	-5.57345e-05	4.62058e-05	5.19822e-06	4.02112e-05	-2.20312e-05	3.76364e-05	-5.08028e-05	5.0319e-05	-9.0498e-05	4.43034e-05	-5.12974e-06	3.0735e-05	-3.21803e-05	2.89489e-05	-8.51766e-05	3.19323e-05	-9.66157e-05	2.95651e-05
0.02523	2.89791e-06	4.64184e-05	-1.32553e-05	4.2182e-05	-5.33622e-05	3.89308e-05	-8.74441e-05	4.70365e-05	8.36727e-06	4.74107e-05	-1.41267e-05	4.08204e-05	-2.87471e-05	4.75239e-05	-5.59651e-05	4.48287e-05	4.62819e-06	3.92518e-05	-2.21897e-05	3.66416e-05	-5.10013e-05	4.90566e-05	-9.04639e-05	4.38372e-05	-5.57641e-06	3.02032e-05	-3.22889e-05	2.8536e-05	-8.47447e-05	3.17686e-05	-9.6197e-05	2.93223e-05
0.02531	2.63548e-06	4.49403e-05	-1.31403e-05	4.06141e-05	-5.30767e-05	3.74134e-05	-8.73049e-05	4.54201e-05	7.97696e-06	4.59837e-05	-1.3981e-05	3.92904e-05	-2.89183e-05	4.56999e-05	-5.61552e-05	4.34682e-05	4.07509e-06	3.83012e-05	-2.23272e-05	3.5662e-05	-5.11628e-05	4.78104e-05	-9.03918e-05	4.33783e-05	-6.01368e-06	2.96704e-05	-3.23831e-05	2.81312e-05	-8.42858e-05	3.1624e-05	-9.57584e-05	2.90982e-05
0.0254	2.40108e-06	4.34891e-05	-1.29916e-05	3.90975e-05	-5.2729e-05	3.59648e-05	-8.70663e-05	4.38624e-05	7.61335e-06	4.45784e-05	-1.3811e-05	3.77994e-05	-2.90572e-05	4.39089e-05	-5.63044e-05	4.21275e-05	3.53815e-06	3.73623e-05	-2.24442e-05	3.47006e-05	-5.12875e-05	4.65835e-05	-9.02811e-05	4.29283e-05	-6.44157e-06	2.91392e-05	-3.24629e-05	2.77368e-05	-8.38e-05	3.15002e-05	-9.5299e-05	2.88945e-05
0.02548	2.19317e-06	4.20673e-05	-1.28098e-05	3.76365e-05	-5.23194e-05	3.45915e-05	-8.67281e-05	4.23675e-05	7.27518e-06	4.31976e-05	-1.3618e-05	3.63521e-05	-2.91637e-05	4.21558e-05	-5.64121e-05	4.08103e-05	3.01667e-06	3.64378e-05	-2.25414e-05	3.37608e-05	-5.13758e-05	4.53788e-05	-9.01313e-05	4.24887e-05	-6.86004e-06	2.86125e-05	-3.25283e-05	2.73548e-05	-8.32872e-05	3.13984e-05	-9.48179e-05	2.87126e-05
0.02556	2.01031e-06	4.06773e-05	-1.25955e-05	3.62355e-05	-5.18484e-05	3.32999e-05	-8.62902e-05	4.09393e-05	6.96128e-06	4.18444e-05	-1.34028e-05	3.49538e-05	-2.92379e-05	4.04455e-05	-5.64777e-05	3.95201e-05	2.51008e-06	3.55304e-05	-2.26194e-05	3.28459e-05	-5.14281e-05	4.41995e-05	-8.99419e-05	4.20611e-05	-7.26901e-06	2.80931e-05	-3.25794e-05	2.69871e-05	-8.27476e-05	3.13193e-05	-9.43142e-05	2.85536e-05
0.02564	1.85111e-06	3.93221e-05	-1.23492e-05	3.48993e-05	-5.13167e-05	3.20965e-05	-8.57533e-05	3.9581e-05	6.67058e-06	4.05219e-05	-1.3166e-05	3.361e-05	-2.92798e-05	3.87835e-05	-5.65004e-05	3.82608e-05	2.01796e-06	3.4643e-05	-2.26784e-05	3.19589e-05	-5.1445e-05	4.30485e-05	-8.97125e-05	4.1647e-05	-7.6683e-06	2.75835e-05	-3.2616e-05	2.66352e-05	-8.2181e-05	3.12628e-05	-9.3787e-05	2.84177e-05
0.02572	1.7143e-06	3.80044e-05	-1.20711e-05	3.36333e-05	-5.0725e-05	3.09877e-05	-8.51182e-05	3.82954e-05	6.40205e-06	3.92334e-05	-1.2908e-05	3.23263e-05	-2.9289e-05	3.71757e-05	-5.64799e-05	3.70359e-05	1.53996e-06	3.3778e-05	-2.27189e-05	3.11028e-05	-5.14269e-05	4.19286e-05	-8.94427e-05	4.12479e-05	-8.05772e-06	2.70863e-05	-3.26379e-05	2.63004e-05	-8.15873e-05	3.12285e-05	-9.32355e-05	2.83048e-05
0.0258	1.59872e-06	3.67276e-05	-1.17617e-05	3.24433e-05	-5.00743e-05	2.99795e-05	-8.43861e-05	3.7085e-05	6.15471e-06	3.79823e-05	-1.26288e-05	3.11089e-05	-2.92653e-05	3.56284e-05	-5.64159e-05	3.58488e-05	1.07578e-06	3.29377e-05	-2.27409e-05	3.02806e-05	-5.13742e-05	4.08428e-05	-8.91324e-05	4.0865e-05	-8.43713e-06	2.66034e-05	-3.26445e-05	2.59836e-05	-8.0966e-05	3.12156e-05	-9.26589e-05	2.82143e-05
0.02589	1.50335e-06	3.54949e-05	-1.1421e-05	3.13352e-05	-4.93653e-05	2.90771e-05	-8.3559e-05	3.59513e-05	5.92761e-06	3.6772e-05	-1.23284e-05	2.99636e-05	-2.92079e-05	3.41484e-05	-5.63082e-05	3.47024e-05	6.25167e-07	3.21241e-05	-2.27444e-05	2.9495e-05	-5.1287e-05	3.97938e-05	-8.8782e-05	4.04994e-05	-8.80643e-06	2.61365e-05	-3.26355e-05	2.56855e-05	-8.03169e-05	3.1223e-05	-9.20565e-05	2.81451e-05
0.02597	1.42745e-06	3.431e-05	-1.10492e-05	3.03149e-05	-4.85993e-05	2.82848e-05	-8.26391e-05	3.48955e-05	5.71997e-06	3.56056e-05	-1.20062e-05	2.88965e-05	-2.91163e-05	3.27424e-05	-5.61568e-05	3.35994e-05	1.88077e-07	3.1339e-05	-2.27289e-05	2.87483e-05	-5.11657e-05	3.87843e-05	-8.83917e-05	4.01519e-05	-9.16546e-06	2.56869e-05	-3.26101e-05	2.54061e-05	-7.96397e-05	3.12496e-05	-9.14275e-05	2.80959e-05
0.02605	1.37059e-06	3.31762e-05	-1.06464e-05	2.9388e-05	-4.77775e-05	2.76057e-05	-8.1629e-05	3.39182e-05	5.53124e-06	3.44864e-05	-1.1662e-05	2.7913e-05	-2.89901e-05	3.14175e-05	-5.59621e-05	3.25421e-05	-2.35258e-07	3.05838e-05	-2.26941e-05	2.80424e-05	-5.10108e-05	3.78168e-05	-8.79619e-05	3.98232e-05	-9.5139e-06	2.52556e-05	-3.25677e-05	2.51449e-05	-7.89342e-05	3.12936e-05	-9.07714e-05	2.80652e-05
0.02613	1.33264e-06	3.20973e-05	-1.02126e-05	2.85595e-05	-4.69014e-05	2.70411e-05	-8.05316e-05	3.30197e-05	5.36119e-06	3.34174e-05	-1.1295e-05	2.70178e-05	-2.8829e-05	3.01802e-05	-5.57246e-05	3.15325e-05	-6.44346e-07	2.98598e-05	-2.26396e-05	2.73784e-05	-5.08225e-05	3.68936e-05	-8.74933e-05	3.95139e-05	-9.85116e-06	2.48432e-05	-3.25074e-05	2.4901e-05	-7.82004e-05	3.13534e-05	-9.00873e-05	2.80514e-05
0.02621	1.31361e-06	3.10768e-05	-9.74796e-06	2.7834e-05	-4.59722e-05	2.65905e-05	-7.93501e-05	3.21998e-05	5.20981e-06	3.24018e-05	-1.09046e-05	2.6215e-05	-2.86327e-05	2.90369e-05	-5.54449e-05	3.05724e-05	-1.03855e-06	2.91679e-05	-2.25649e-05	2.67572e-05	-5.06013e-05	3.60168e-05	-8.69868e-05	3.92245e-05	-1.01765e-05	2.44498e-05	-3.24288e-05	2.46734e-05	-7.74381e-05	3.14274e-05	-8.93746e-05	2.80535e-05
0.0263	1.31355e-06	3.01182e-05	-9.25272e-06	2.72149e-05	-4.49915e-05	2.62516e-05	-7.80879e-05	3.14581e-05	5.07724e-06	3.14425e-05	-1.04902e-05	2.55078e-05	-2.84014e-05	2.79934e-05	-5.51236e-05	2.96634e-05	-1.4172e-06	2.8509e-05	-2.24699e-05	2.61791e-05	-5.03474e-05	3.51884e-05	-8.64431e-05	3.89555e-05	-1.04893e-05	2.40757e-05	-3.23313e-05	2.44605e-05	-7.66473e-05	3.15137e-05	-8.86325e-05	2.80701e-05
0.02638	1.33248e-06	2.92251e-05	-8.72714e-06	2.67044e-05	-4.39607e-05	2.60208e-05	-7.67484e-05	3.07935e-05	4.96365e-06	3.05423e-05	-1.00514e-05	2.48982e-05	-2.8135e-05	2.7055e-05	-5.47615e-05	2.88068e-05	-1.77964e-06	2.7884e-05	-2.23543e-05	2.56438e-05	-5.00612e-05	3.44101e-05	-8.58634e-05	3.87075e-05	-1.07889e-05	2.37208e-05	-3.22147e-05	2.42611e-05	-7.5828e-05	3.16112e-05	-8.78602e-05	2.81006e-05
0.02646	1.3703e-06	2.8401e-05	-8.17164e-06	2.63037e-05	-4.28812e-05	2.58926e-05	-7.53354e-05	3.02048e-05	4.86914e-06	2.9704e-05	-9.58808e-06	2.43872e-05	-2.78339e-05	2.62258e-05	-5.43596e-05	2.80037e-05	-2.12541e-06	2.72939e-05	-2.22179e-05	2.5151e-05	-4.9743e-05	3.36833e-05	-8.52488e-05	3.84809e-05	-1.10746e-05	2.33852e-05	-3.20789e-05	2.40738e-05	-7.49804e-05	3.17186e-05	-8.70574e-05	2.81444e-05
0.02654	1.42669e-06	2.76494e-05	-7.5867e-06	2.60124e-05	-4.1755e-05	2.58605e-05	-7.3853e-05	2.969e-05	4.79366e-06	2.89305e-05	-9.1e-06	2.39746e-05	-2.74986e-05	2.55092e-05	-5.3919e-05	2.72546e-05	-2.45432e-06	2.67396e-05	-2.20607e-05	2.46999e-05	-4.93935e-05	3.30093e-05	-8.46009e-05	3.82764e-05	-1.13461e-05	2.3069e-05	-3.19238e-05	2.38973e-05	-7.41049e-05	3.18353e-05	-8.62241e-05	2.82016e-05
0.02662	1.50094e-06	2.69736e-05	-6.97288e-06	2.58289e-05	-4.05837e-05	2.59171e-05	-7.23053e-05	2.9247e-05	4.73679e-06	2.82243e-05	-8.58727e-06	2.36591e-05	-2.713e-05	2.49069e-05	-5.34414e-05	2.65597e-05	-2.76662e-06	2.62221e-05	-2.18829e-05	2.42899e-05	-4.90133e-05	3.23887e-05	-8.39212e-05	3.80943e-05	-1.16032e-05	2.27723e-05	-3.17498e-05	2.37306e-05	-7.32022e-05	3.19609e-05	-8.53605e-05	2.82727e-05
0.02671	1.59187e-06	2.63764e-05	-6.33079e-06	2.57503e-05	-3.93694e-05	2.60541e-05	-7.06966e-05	2.88726e-05	4.69765e-06	2.75878e-05	-8.05009e-06	2.34388e-05	-2.6729e-05	2.44197e-05	-5.29288e-05	2.59185e-05	-3.06303e-06	2.57423e-05	-2.16847e-05	2.39201e-05	-4.86037e-05	3.18222e-05	-8.32116e-05	3.79352e-05	-1.18462e-05	2.24948e-05	-3.15574e-05	2.35727e-05	-7.2273e-05	3.20952e-05	-8.44674e-05	2.83584e-05
0.02679	1.69796e-06	2.58603e-05	-5.66119e-06	2.57724e-05	-3.81143e-05	2.62628e-05	-6.90311e-05	2.85633e-05	4.67497e-06	2.7023e-05	-7.48881e-06	2.33107e-05	-2.62966e-05	2.40466e-05	-5.23834e-05	2.53297e-05	-3.34458e-06	2.53008e-05	-2.14667e-05	2.35897e-05	-4.81658e-05	3.13096e-05	-8.24744e-05	3.77992e-05	-1.20757e-05	2.22362e-05	-3.13472e-05	2.34231e-05	-7.13185e-05	3.22381e-05	-8.3546e-05	2.84595e-05
0.02687	1.8176e-06	2.54271e-05	-4.96485e-06	2.58901e-05	-3.68204e-05	2.65346e-05	-6.73132e-05	2.83144e-05	4.66731e-06	2.65319e-05	-6.9039e-06	2.32714e-05	-2.5834e-05	2.3785e-05	-5.1808e-05	2.47918e-05	-3.61249e-06	2.48982e-05	-2.12297e-05	2.32978e-05	-4.77013e-05	3.08508e-05	-8.17121e-05	3.76864e-05	-1.22925e-05	2.19962e-05	-3.11201e-05	2.32813e-05	-7.034e-05	3.23895e-05	-8.25978e-05	2.85768e-05
0.02695	1.94928e-06	2.5078e-05	-4.24263e-06	2.60974e-05	-3.54901e-05	2.68606e-05	-6.55473e-05	2.81212e-05	4.67329e-06	2.61159e-05	-6.296e-06	2.33169e-05	-2.53428e-05	2.3631e-05	-5.1205e-05	2.43026e-05	-3.86791e-06	2.45351e-05	-2.09744e-05	2.30439e-05	-4.72118e-05	3.0445e-05	-8.0927e-05	3.75963e-05	-1.24972e-05	2.17744e-05	-3.0877e-05	2.31473e-05	-6.93391e-05	3.25494e-05	-8.16244e-05	2.87108e-05
0.02703	2.09179e-06	2.48132e-05	-3.49546e-06	2.63879e-05	-3.41256e-05	2.72325e-05	-6.37377e-05	2.79786e-05	4.69172e-06	2.57765e-05	-5.66596e-06	2.3443e-05	-2.48243e-05	2.35796e-05	-5.05771e-05	2.38599e-05	-4.11186e-06	2.42121e-05	-2.07016e-05	2.28277e-05	-4.66992e-05	3.00914e-05	-8.0122e-05	3.75286e-05	-1.26907e-05	2.15704e-05	-3.0619e-05	2.30213e-05	-6.83177e-05	3.27176e-05	-8.06277e-05	2.88621e-05
0.02712	2.24418e-06	2.46324e-05	-2.72446e-06	2.67548e-05	-3.27295e-05	2.76429e-05	-6.18884e-05	2.78817e-05	4.72156e-06	2.55144e-05	-5.01493e-06	2.3645e-05	-2.42805e-05	2.36247e-05	-4.99267e-05	2.34608e-05	-4.34522e-06	2.39295e-05	-2.04125e-05	2.26491e-05	-4.61657e-05	2.97887e-05	-7.92995e-05	3.74828e-05	-1.28734e-05	2.1384e-05	-3.03472e-05	2.29036e-05	-6.72779e-05	3.28938e-05	-7.96094e-05	2.90311e-05
0.0272	2.40573e-06	2.45343e-05	-1.931e-06	2.71916e-05	-3.13045e-05	2.8085e-05	-6.00038e-05	2.78259e-05	4.76179e-06	2.533e-05	-4.34445e-06	2.39183e-05	-2.37132e-05	2.37596e-05	-4.92562e-05	2.31025e-05	-4.56878e-06	2.36876e-05	-2.01083e-05	2.25078e-05	-4.56136e-05	2.95357e-05	-7.84623e-05	3.74584e-05	-1.30459e-05	2.1215e-05	-3.00629e-05	2.27947e-05	-6.62219e-05	3.30781e-05	-7.85711e-05	2.92183e-05
0.02728	2.57581e-06	2.45173e-05	-1.11672e-06	2.76917e-05	-2.98535e-05	2.85531e-05	-5.80877e-05	2.7807e-05	4.81132e-06	2.52232e-05	-3.65652e-06	2.4258e-05	-2.31249e-05	2.39771e-05	-4.85684e-05	2.27822e-05	-4.78341e-06	2.34866e-05	-1.97909e-05	2.24039e-05	-4.50457e-05	2.93305e-05	-7.76134e-05	3.74548e-05	-1.32088e-05	2.10632e-05	-2.97675e-05	2.26952e-05	-6.51519e-05	3.32705e-05	-7.75143e-05	2.94239e-05
0.02736	2.75382e-06	2.4579e-05	-2.83378e-07	2.8249e-05	-2.83793e-05	2.90422e-05	-5.61442e-05	2.78212e-05	4.869e-06	2.5193e-05	-2.95345e-06	2.46591e-05	-2.25183e-05	2.42697e-05	-4.78662e-05	2.2497e-05	-4.99003e-06	2.33263e-05	-1.94625e-05	2.23372e-05	-4.4465e-05	2.91712e-05	-7.67563e-05	3.7471e-05	-1.3363e-05	2.09287e-05	-2.94627e-05	2.26059e-05	-6.407e-05	3.34709e-05	-7.64407e-05	2.96482e-05
0.02744	2.9391e-06	2.47164e-05	5.67247e-07	2.88574e-05	-2.68847e-05	2.95486e-05	-5.41772e-05	2.78656e-05	4.93361e-06	2.52379e-05	-2.23776e-06	2.5117e-05	-2.18963e-05	2.463e-05	-4.71526e-05	2.22444e-05	-5.18967e-06	2.32066e-05	-1.91253e-05	2.23073e-05	-4.38748e-05	2.90553e-05	-7.58943e-05	3.75059e-05	-1.35093e-05	2.08115e-05	-2.91501e-05	2.25277e-05	-6.29782e-05	3.36796e-05	-7.5352e-05	2.98911e-05
0.02753	3.13088e-06	2.49263e-05	1.43346e-06	2.95114e-05	-2.53727e-05	3.00692e-05	-5.21903e-05	2.79374e-05	5.00383e-06	2.53556e-05	-1.51209e-06	2.56267e-05	-2.12619e-05	2.50507e-05	-4.64309e-05	2.20222e-05	-5.38354e-06	2.3127e-05	-1.87821e-05	2.23138e-05	-4.32783e-05	2.89804e-05	-7.50314e-05	3.75582e-05	-1.36487e-05	2.07115e-05	-2.88314e-05	2.24613e-05	-6.18784e-05	3.38966e-05	-7.42503e-05	3.01521e-05
0.02761	3.32822e-06	2.52047e-05	2.3137e-06	3.02057e-05	-2.38458e-05	3.06018e-05	-5.01876e-05	2.80342e-05	5.07818e-06	2.55433e-05	-7.79147e-07	2.61835e-05	-2.06186e-05	2.55251e-05	-4.57046e-05	2.18285e-05	-5.57306e-06	2.30867e-05	-1.84354e-05	2.23556e-05	-4.26791e-05	2.89441e-05	-7.41717e-05	3.76266e-05	-1.37823e-05	2.06289e-05	-2.85084e-05	2.24073e-05	-6.07729e-05	3.41219e-05	-7.31382e-05	3.04303e-05
0.02769	3.53004e-06	2.55475e-05	3.20647e-06	3.09356e-05	-2.23065e-05	3.11445e-05	-4.81727e-05	2.81537e-05	5.15492e-06	2.57975e-05	-4.16009e-08	2.67826e-05	-1.99697e-05	2.60469e-05	-4.49771e-05	2.16622e-05	-5.75984e-06	2.3085e-05	-1.80878e-05	2.24317e-05	-4.2081e-05	2.89437e-05	-7.33194e-05	3.77098e-05	-1.39114e-05	2.05636e-05	-2.81829e-05	2.23663e-05	-5.96642e-05	3.43554e-05	-7.20186e-05	3.07245e-05
0.02777	3.73529e-06	2.59506e-05	4.11034e-06	3.16966e-05	-2.07576e-05	3.16958e-05	-4.61493e-05	2.82939e-05	5.23221e-06	2.61147e-05	6.97915e-07	2.74197e-05	-1.93189e-05	2.66103e-05	-4.42517e-05	2.15224e-05	-5.94549e-06	2.31209e-05	-1.77417e-05	2.25408e-05	-4.14877e-05	2.89769e-05	-7.24789e-05	3.78067e-05	-1.40375e-05	2.05154e-05	-2.78569e-05	2.23385e-05	-5.85548e-05	3.45963e-05	-7.08945e-05	3.10332e-05
0.02785	3.94298e-06	2.641e-05	5.02375e-06	3.24848e-05	-1.92014e-05	3.22545e-05	-4.4121e-05	2.84525e-05	5.30814e-06	2.6491e-05	1.43675e-06	2.80907e-05	-1.86697e-05	2.72102e-05	-4.35312e-05	2.14086e-05	-6.13155e-06	2.31935e-05	-1.73998e-05	2.26814e-05	-4.09033e-05	2.90412e-05	-7.16543e-05	3.79167e-05	-1.41618e-05	2.04844e-05	-2.75321e-05	2.2324e-05	-5.74478e-05	3.48435e-05	-6.97691e-05	3.13547e-05
0.02793	4.15215e-06	2.69216e-05	5.94507e-06	3.32968e-05	-1.76402e-05	3.28198e-05	-4.20908e-05	2.86276e-05	5.38083e-06	2.69227e-05	2.17225e-06	2.87919e-05	-1.80258e-05	2.78422e-05	-4.28185e-05	2.13207e-05	-6.31949e-06	2.33018e-05	-1.70643e-05	2.28522e-05	-4.03319e-05	2.91348e-05	-7.08498e-05	3.80394e-05	-1.42856e-05	2.04707e-05	-2.72105e-05	2.23227e-05	-5.63462e-05	3.50955e-05	-6.86458e-05	3.16871e-05
0.02802	4.36176e-06	2.74818e-05	6.87273e-06	3.41293e-05	-1.60761e-05	3.33911e-05	-4.00619e-05	2.88175e-05	5.4484e-06	2.74063e-05	2.90189e-06	2.95201e-05	-1.73903e-05	2.85026e-05	-4.21159e-05	2.12592e-05	-6.51073e-06	2.34448e-05	-1.67374e-05	2.30516e-05	-3.97773e-05	2.92559e-05	-7.00691e-05	3.81747e-05	-1.44101e-05	2.04745e-05	-2.68937e-05	2.23346e-05	-5.52532e-05	3.53503e-05	-6.75277e-05	3.20285e-05
0.0281	4.57066e-06	2.80872e-05	7.80549e-06	3.49798e-05	-1.45107e-05	3.39681e-05	-3.80366e-05	2.90204e-05	5.50903e-06	2.79382e-05	3.62355e-06	3.02724e-05	-1.67658e-05	2.91885e-05	-4.14255e-05	2.12247e-05	-6.70669e-06	2.36216e-05	-1.64209e-05	2.32783e-05	-3.92427e-05	2.94031e-05	-6.93153e-05	3.83225e-05	-1.45365e-05	2.0496e-05	-2.65833e-05	2.23594e-05	-5.41715e-05	3.56055e-05	-6.64179e-05	3.23764e-05
0.02818	4.77775e-06	2.87344e-05	8.74257e-06	3.58459e-05	-1.29454e-05	3.45506e-05	-3.6017e-05	2.92349e-05	5.56106e-06	2.85153e-05	4.33558e-06	3.1046e-05	-1.61545e-05	2.98971e-05	-4.07492e-05	2.12179e-05	-6.90877e-06	2.38311e-05	-1.61163e-05	2.35308e-05	-3.87311e-05	2.9575e-05	-6.85913e-05	3.84829e-05	-1.4666e-05	2.05354e-05	-2.62807e-05	2.23965e-05	-5.31038e-05	3.58579e-05	-6.53193e-05	3.27279e-05
0.02826	4.98211e-06	2.94203e-05	9.68368e-06	3.67261e-05	-1.1381e-05	3.51387e-05	-3.40047e-05	2.94597e-05	5.60307e-06	2.91342e-05	5.03686e-06	3.18388e-05	-1.55579e-05	3.06262e-05	-4.00882e-05	2.12398e-05	-7.11825e-06	2.40721e-05	-1.58247e-05	2.38077e-05	-3.82446e-05	2.97698e-05	-6.78992e-05	3.86555e-05	-1.47997e-05	2.05925e-05	-2.5987e-05	2.24448e-05	-5.20524e-05	3.61036e-05	-6.42346e-05	3.30795e-05
0.02834	5.18307e-06	3.0142e-05	1.06288e-05	3.76187e-05	-9.81814e-06	3.5732e-05	-3.20012e-05	2.96938e-05	5.63399e-06	2.9792e-05	5.72668e-06	3.26487e-05	-1.49769e-05	3.13733e-05	-3.94437e-05	2.12907e-05	-7.33619e-06	2.4343e-05	-1.55472e-05	2.41075e-05	-3.77852e-05	2.99858e-05	-6.72411e-05	3.88397e-05	-1.49384e-05	2.06669e-05	-2.57034e-05	2.25032e-05	-5.10194e-05	3.63381e-05	-6.31659e-05	3.34275e-05
0.02843	5.38022e-06	3.08966e-05	1.15782e-05	3.85222e-05	-8.25702e-06	3.63303e-05	-3.00073e-05	2.9936e-05	5.653e-06	3.04854e-05	6.40467e-06	3.34736e-05	-1.44119e-05	3.2136e-05	-3.88162e-05	2.1371e-05	-7.56345e-06	2.46421e-05	-1.52844e-05	2.44287e-05	-3.73546e-05	3.02214e-05	-6.66187e-05	3.90349e-05	-1.5083e-05	2.07582e-05	-2.54306e-05	2.25703e-05	-5.00073e-05	3.65568e-05	-6.21153e-05	3.37682e-05
0.02851	5.57334e-06	3.16812e-05	1.25323e-05	3.9435e-05	-6.69787e-06	3.6933e-05	-2.8024e-05	3.01855e-05	5.65952e-06	3.12114e-05	7.07078e-06	3.43116e-05	-1.38633e-05	3.29122e-05	-3.82063e-05	2.14808e-05	-7.8007e-06	2.49678e-05	-1.50372e-05	2.47698e-05	-3.69538e-05	3.04751e-05	-6.60332e-05	3.92405e-05	-1.5234e-05	2.08656e-05	-2.51694e-05	2.26449e-05	-4.90182e-05	3.67552e-05	-6.10843e-05	3.40982e-05
0.02859	5.76235e-06	3.24933e-05	1.34916e-05	4.03559e-05	-5.14076e-06	3.75392e-05	-2.60521e-05	3.04414e-05	5.6532e-06	3.19672e-05	7.72523e-06	3.5161e-05	-1.33307e-05	3.36996e-05	-3.76141e-05	2.16194e-05	-8.04836e-06	2.53183e-05	-1.48058e-05	2.51293e-05	-3.6584e-05	3.07458e-05	-6.54861e-05	3.94558e-05	-1.53921e-05	2.09882e-05	-2.49204e-05	2.27259e-05	-4.80544e-05	3.6929e-05	-6.00741e-05	3.44147e-05
0.02867	5.94729e-06	3.33303e-05	1.44566e-05	4.12835e-05	-3.58568e-06	3.81478e-05	-2.40923e-05	3.07031e-05	5.63398e-06	3.27498e-05	8.36845e-06	3.60203e-05	-1.28137e-05	3.44963e-05	-3.70399e-05	2.17861e-05	-8.30662e-06	2.5692e-05	-1.45906e-05	2.55059e-05	-3.62456e-05	3.10324e-05	-6.49787e-05	3.96801e-05	-1.55577e-05	2.11253e-05	-2.46841e-05	2.28123e-05	-4.71174e-05	3.70748e-05	-5.90859e-05	3.47154e-05
0.02875	6.12822e-06	3.41898e-05	1.54278e-05	4.22165e-05	-2.03256e-06	3.87573e-05	-2.21454e-05	3.09699e-05	5.60195e-06	3.35568e-05	9.00108e-06	3.68883e-05	-1.23115e-05	3.53e-05	-3.64838e-05	2.19795e-05	-8.57546e-06	2.60875e-05	-1.43916e-05	2.58985e-05	-3.5939e-05	3.13341e-05	-6.45121e-05	3.99128e-05	-1.5731e-05	2.12763e-05	-2.44608e-05	2.29037e-05	-4.62084e-05	3.71896e-05	-5.81208e-05	3.4999e-05
0.02884	6.30525e-06	3.50698e-05	1.64055e-05	4.31535e-05	-4.81493e-07	3.93664e-05	-2.02124e-05	3.12412e-05	5.5573e-06	3.43858e-05	9.62388e-06	3.77635e-05	-1.18233e-05	3.6109e-05	-3.5946e-05	2.21983e-05	-8.85474e-06	2.65037e-05	-1.42086e-05	2.63056e-05	-3.56644e-05	3.16501e-05	-6.40875e-05	4.01535e-05	-1.59124e-05	2.14407e-05	-2.42507e-05	2.29993e-05	-4.53285e-05	3.72713e-05	-5.71795e-05	3.52646e-05
0.02892	6.47855e-06	3.59681e-05	1.73897e-05	4.40933e-05	1.06731e-06	3.99733e-05	-1.82939e-05	3.15162e-05	5.50031e-06	3.52348e-05	1.02376e-05	3.86448e-05	-1.13483e-05	3.69214e-05	-3.54265e-05	2.24407e-05	-9.14422e-06	2.69397e-05	-1.40414e-05	2.67263e-05	-3.5422e-05	3.19799e-05	-6.37058e-05	4.04018e-05	-1.61021e-05	2.16188e-05	-2.40539e-05	2.30988e-05	-4.44785e-05	3.73186e-05	-5.62625e-05	3.55117e-05
0.029	6.64829e-06	3.68829e-05	1.83801e-05	4.50345e-05	2.61346e-06	4.05766e-05	-1.63905e-05	3.1794e-05	5.4313e-06	3.6102e-05	1.08432e-05	3.9531e-05	-1.0886e-05	3.7736e-05	-3.49254e-05	2.27051e-05	-9.44361e-06	2.73949e-05	-1.38896e-05	2.71593e-05	-3.52116e-05	3.23229e-05	-6.33679e-05	4.06575e-05	-1.63e-05	2.18104e-05	-2.38706e-05	2.32021e-05	-4.36591e-05	3.73309e-05	-5.53703e-05	3.57403e-05
0.02908	6.81455e-06	3.78126e-05	1.93761e-05	4.59763e-05	4.1563e-06	4.11752e-05	-1.45026e-05	3.20739e-05	5.35062e-06	3.69857e-05	1.14412e-05	4.04213e-05	-1.04359e-05	3.85521e-05	-3.44427e-05	2.29898e-05	-9.75248e-06	2.78688e-05	-1.37529e-05	2.76037e-05	-3.50332e-05	3.26795e-05	-6.30743e-05	4.09203e-05	-1.65062e-05	2.20159e-05	-2.37007e-05	2.33093e-05	-4.28707e-05	3.73088e-05	-5.45027e-05	3.59504e-05
0.02916	6.9772e-06	3.87557e-05	2.03763e-05	4.69178e-05	5.69467e-06	4.17684e-05	-1.26305e-05	3.2355e-05	5.25865e-06	3.78846e-05	1.20322e-05	4.1315e-05	-9.99798e-06	3.93694e-05	-3.39783e-05	2.32932e-05	-1.00703e-05	2.83606e-05	-1.36308e-05	2.80591e-05	-3.48866e-05	3.30502e-05	-6.28255e-05	4.119e-05	-1.67204e-05	2.22354e-05	-2.35445e-05	2.34211e-05	-4.21138e-05	3.72538e-05	-5.36593e-05	3.61424e-05
0.02925	7.13584e-06	3.97111e-05	2.13791e-05	4.78586e-05	7.22685e-06	4.23562e-05	-1.07748e-05	3.26368e-05	5.1557e-06	3.87972e-05	1.26165e-05	4.22118e-05	-9.57245e-06	4.01882e-05	-3.35321e-05	2.36136e-05	-1.03964e-05	2.887e-05	-1.3523e-05	2.85253e-05	-3.47714e-05	3.34361e-05	-6.26216e-05	4.14667e-05	-1.69421e-05	2.24688e-05	-2.3402e-05	2.35385e-05	-4.13886e-05	3.71686e-05	-5.28394e-05	3.63171e-05
0.02933	7.28981e-06	4.06778e-05	2.23823e-05	4.87985e-05	8.75083e-06	4.29389e-05	-8.93595e-06	3.29188e-05	5.04205e-06	3.97223e-05	1.31941e-05	4.31115e-05	-9.15981e-06	4.10093e-05	-3.3104e-05	2.39497e-05	-1.07301e-05	2.93961e-05	-1.3429e-05	2.90022e-05	-3.46872e-05	3.38387e-05	-6.24629e-05	4.17502e-05	-1.71706e-05	2.27162e-05	-2.32731e-05	2.36627e-05	-4.06952e-05	3.70566e-05	-5.20422e-05	3.64752e-05
0.02941	7.43825e-06	4.16547e-05	2.33835e-05	4.97376e-05	1.02645e-05	4.35172e-05	-7.11473e-06	3.32013e-05	4.91789e-06	4.06588e-05	1.37645e-05	4.40141e-05	-8.76067e-06	4.18335e-05	-3.26942e-05	2.43007e-05	-1.10708e-05	2.99381e-05	-1.33485e-05	2.94898e-05	-3.46338e-05	3.42597e-05	-6.23495e-05	4.20406e-05	-1.74052e-05	2.29775e-05	-2.31572e-05	2.37949e-05	-4.00333e-05	3.69221e-05	-5.12668e-05	3.66182e-05
0.02949	7.5801e-06	4.26408e-05	2.43798e-05	5.06761e-05	1.17658e-05	4.40918e-05	-5.3119e-06	3.34844e-05	4.78335e-06	4.16056e-05	1.43267e-05	4.49196e-05	-8.3758e-06	4.26615e-05	-3.23027e-05	2.4666e-05	-1.14179e-05	3.04949e-05	-1.32812e-05	2.99881e-05	-3.46105e-05	3.47004e-05	-6.22814e-05	4.23379e-05	-1.76453e-05	2.32524e-05	-2.3054e-05	2.39365e-05	-3.94023e-05	3.67698e-05	-5.05124e-05	3.67476e-05
0.02957	7.71419e-06	4.3635e-05	2.53683e-05	5.1614e-05	1.32527e-05	4.46635e-05	-3.52823e-06	3.37686e-05	4.63846e-06	4.25616e-05	1.48795e-05	4.58279e-05	-8.00617e-06	4.34943e-05	-3.19296e-05	2.50452e-05	-1.17709e-05	3.10655e-05	-1.32267e-05	3.04971e-05	-3.46169e-05	3.51618e-05	-6.22583e-05	4.2642e-05	-1.78901e-05	2.35408e-05	-2.29628e-05	2.40883e-05	-3.88013e-05	3.66048e-05	-4.9778e-05	3.68656e-05
0.02966	7.83943e-06	4.4636e-05	2.6346e-05	5.25515e-05	1.47233e-05	4.52328e-05	-1.76446e-06	3.4054e-05	4.48329e-06	4.35256e-05	1.54216e-05	4.6739e-05	-7.6529e-06	4.43321e-05	-3.15752e-05	2.54377e-05	-1.21295e-05	3.16486e-05	-1.31849e-05	3.10162e-05	-3.46525e-05	3.56444e-05	-6.228e-05	4.29526e-05	-1.8139e-05	2.38422e-05	-2.28829e-05	2.4251e-05	-3.82292e-05	3.64317e-05	-4.90626e-05	3.69743e-05
0.02974	7.95492e-06	4.56423e-05	2.731e-05	5.34882e-05	1.61756e-05	4.58e-05	-2.11666e-08	3.43409e-05	4.31804e-06	4.44965e-05	1.59514e-05	4.76523e-05	-7.31709e-06	4.51751e-05	-3.12392e-05	2.5843e-05	-1.24931e-05	3.2243e-05	-1.31551e-05	3.15448e-05	-3.47166e-05	3.61479e-05	-6.23456e-05	4.32692e-05	-1.83913e-05	2.41558e-05	-2.28135e-05	2.44246e-05	-3.76842e-05	3.62549e-05	-4.8365e-05	3.70756e-05
0.02982	8.06011e-06	4.66524e-05	2.82575e-05	5.44239e-05	1.7608e-05	4.63651e-05	1.70133e-06	3.46291e-05	4.14306e-06	4.54728e-05	1.64676e-05	4.85671e-05	-6.99961e-06	4.6023e-05	-3.09212e-05	2.62601e-05	-1.28612e-05	3.28472e-05	-1.31371e-05	3.20818e-05	-3.48083e-05	3.66719e-05	-6.24542e-05	4.3591e-05	-1.86461e-05	2.44808e-05	-2.27538e-05	2.46088e-05	-3.71646e-05	3.60786e-05	-4.76837e-05	3.71716e-05
0.0299	8.1547e-06	4.76647e-05	2.91862e-05	5.53579e-05	1.9019e-05	4.69283e-05	3.40299e-06	3.49189e-05	3.9588e-06	4.64533e-05	1.69688e-05	4.94828e-05	-6.70111e-06	4.68755e-05	-3.06207e-05	2.66882e-05	-1.32328e-05	3.34597e-05	-1.31301e-05	3.26263e-05	-3.49264e-05	3.72158e-05	-6.26041e-05	4.39172e-05	-1.89028e-05	2.48162e-05	-2.27031e-05	2.48032e-05	-3.66685e-05	3.59065e-05	-4.70167e-05	3.72639e-05
0.02998	8.23867e-06	4.86779e-05	3.0094e-05	5.62899e-05	2.04068e-05	4.74896e-05	5.084e-06	3.52106e-05	3.76577e-06	4.74366e-05	1.74541e-05	5.03986e-05	-6.42205e-06	4.77321e-05	-3.03367e-05	2.71264e-05	-1.3607e-05	3.40793e-05	-1.31335e-05	3.31776e-05	-3.50695e-05	3.77787e-05	-6.27939e-05	4.42467e-05	-1.91604e-05	2.51612e-05	-2.26603e-05	2.50072e-05	-3.61941e-05	3.57418e-05	-4.63621e-05	3.73543e-05
0.03006	8.31218e-06	4.96909e-05	3.09792e-05	5.72195e-05	2.177e-05	4.80491e-05	6.7446e-06	3.55046e-05	3.56451e-06	4.84218e-05	1.79226e-05	5.13144e-05	-6.16274e-06	4.85927e-05	-3.00683e-05	2.75738e-05	-1.39829e-05	3.47047e-05	-1.31466e-05	3.37351e-05	-3.52361e-05	3.83597e-05	-6.30216e-05	4.45786e-05	-1.94182e-05	2.55147e-05	-2.26247e-05	2.52206e-05	-3.57396e-05	3.55877e-05	-4.5718e-05	3.74445e-05
0.03015	8.37554e-06	5.07027e-05	3.18405e-05	5.81466e-05	2.31073e-05	4.86067e-05	8.38502e-06	3.58014e-05	3.35564e-06	4.94079e-05	1.83737e-05	5.22299e-05	-5.92336e-06	4.94567e-05	-2.98146e-05	2.80297e-05	-1.43596e-05	3.53351e-05	-1.31688e-05	3.42986e-05	-3.54245e-05	3.89579e-05	-6.32853e-05	4.49121e-05	-1.96754e-05	2.58762e-05	-2.25953e-05	2.54433e-05	-3.53035e-05	3.54465e-05	-4.50829e-05	3.7536e-05
0.03023	8.42923e-06	5.17124e-05	3.26767e-05	5.90713e-05	2.44178e-05	4.91625e-05	1.00055e-05	3.61014e-05	3.13983e-06	5.03941e-05	1.88071e-05	5.31453e-05	-5.70395e-06	5.03237e-05	-2.95748e-05	2.84935e-05	-1.47361e-05	3.59695e-05	-1.31997e-05	3.48679e-05	-3.5633e-05	3.95722e-05	-6.3583e-05	4.52466e-05	-1.99311e-05	2.62446e-05	-2.25716e-05	2.56749e-05	-3.48843e-05	3.53205e-05	-4.44552e-05	3.76302e-05
0.03031	8.47394e-06	5.27192e-05	3.34873e-05	5.99939e-05	2.57006e-05	4.97163e-05	1.16062e-05	3.64048e-05	2.91788e-06	5.138e-05	1.92225e-05	5.40606e-05	-5.50431e-06	5.11931e-05	-2.93478e-05	2.89644e-05	-1.51115e-05	3.66071e-05	-1.32385e-05	3.54428e-05	-3.58598e-05	4.02019e-05	-6.39126e-05	4.5582e-05	-2.01847e-05	2.66194e-05	-2.25527e-05	2.59153e-05	-3.44806e-05	3.52117e-05	-4.38337e-05	3.77283e-05
0.03039	8.51053e-06	5.37223e-05	3.42719e-05	6.09144e-05	2.69556e-05	5.0268e-05	1.31876e-05	3.67114e-05	2.69071e-06	5.23653e-05	1.962e-05	5.49755e-05	-5.32395e-06	5.20642e-05	-2.91324e-05	2.9442e-05	-1.5485e-05	3.72474e-05	-1.32847e-05	3.60233e-05	-3.61033e-05	4.08458e-05	-6.42719e-05	4.59186e-05	-2.04356e-05	2.69998e-05	-2.25381e-05	2.61644e-05	-3.40913e-05	3.51214e-05	-4.32171e-05	3.78312e-05
0.03047	8.53998e-06	5.47212e-05	3.50307e-05	6.18327e-05	2.81826e-05	5.0817e-05	1.47501e-05	3.70212e-05	2.45937e-06	5.33497e-05	2.00002e-05	5.58897e-05	-5.16221e-06	5.2936e-05	-2.89278e-05	2.99256e-05	-1.58558e-05	3.78901e-05	-1.33375e-05	3.66092e-05	-3.6362e-05	4.15034e-05	-6.46588e-05	4.62569e-05	-2.06832e-05	2.73853e-05	-2.25272e-05	2.64219e-05	-3.37155e-05	3.50509e-05	-4.26043e-05	3.79399e-05
0.03056	8.56331e-06	5.57154e-05	3.57642e-05	6.27485e-05	2.93822e-05	5.13631e-05	1.6294e-05	3.73335e-05	2.22488e-06	5.43331e-05	2.03635e-05	5.68028e-05	-5.01827e-06	5.38079e-05	-2.87328e-05	3.04149e-05	-1.62235e-05	3.85349e-05	-1.33964e-05	3.72004e-05	-3.66345e-05	4.21738e-05	-6.50716e-05	4.65978e-05	-2.09271e-05	2.77753e-05	-2.25197e-05	2.66876e-05	-3.33525e-05	3.50007e-05	-4.19946e-05	3.80551e-05
0.03064	8.58152e-06	5.67041e-05	3.64732e-05	6.36615e-05	3.05552e-05	5.19062e-05	1.78198e-05	3.76479e-05	1.98821e-06	5.53151e-05	2.07108e-05	5.77141e-05	-4.89115e-06	5.46793e-05	-2.85465e-05	3.09093e-05	-1.65875e-05	3.91816e-05	-1.34612e-05	3.77968e-05	-3.69193e-05	4.28566e-05	-6.55089e-05	4.69421e-05	-2.11673e-05	2.81694e-05	-2.25154e-05	2.69614e-05	-3.30019e-05	3.49717e-05	-4.13876e-05	3.81779e-05
0.03072	8.59558e-06	5.76867e-05	3.71591e-05	6.45715e-05	3.1703e-05	5.24461e-05	1.93281e-05	3.79638e-05	1.75033e-06	5.62954e-05	2.1043e-05	5.86233e-05	-4.77973e-06	5.55498e-05	-2.83682e-05	3.14085e-05	-1.69477e-05	3.98301e-05	-1.35314e-05	3.83987e-05	-3.72155e-05	4.35513e-05	-6.5969e-05	4.72906e-05	-2.14038e-05	2.8567e-05	-2.25138e-05	2.72433e-05	-3.26636e-05	3.49642e-05	-4.0783e-05	3.8309e-05
0.0308	8.60644e-06	5.86629e-05	3.78238e-05	6.54782e-05	3.28271e-05	5.29832e-05	2.08196e-05	3.82808e-05	1.51225e-06	5.72739e-05	2.13612e-05	5.953e-05	-4.68283e-06	5.64189e-05	-2.81967e-05	3.19122e-05	-1.73038e-05	4.04806e-05	-1.36066e-05	3.90062e-05	-3.75221e-05	4.42578e-05	-6.64507e-05	4.76441e-05	-2.16364e-05	2.89678e-05	-2.25147e-05	2.75334e-05	-3.23379e-05	3.49785e-05	-4.01811e-05	3.84494e-05
0.03088	8.6149e-06	5.96323e-05	3.84692e-05	6.63817e-05	3.39291e-05	5.35177e-05	2.22949e-05	3.85986e-05	1.27493e-06	5.82506e-05	2.16665e-05	6.04344e-05	-4.5994e-06	5.72864e-05	-2.80312e-05	3.24201e-05	-1.76557e-05	4.11332e-05	-1.36863e-05	3.962e-05	-3.78387e-05	4.4976e-05	-6.69529e-05	4.80035e-05	-2.18655e-05	2.93715e-05	-2.25179e-05	2.78321e-05	-3.20253e-05	3.50147e-05	-3.95822e-05	3.85998e-05
0.03097	8.62159e-06	6.05948e-05	3.90974e-05	6.7282e-05	3.50105e-05	5.40494e-05	2.37549e-05	3.8917e-05	1.0392e-06	5.92258e-05	2.19599e-05	6.13367e-05	-4.52866e-06	5.81524e-05	-2.78707e-05	3.2932e-05	-1.80036e-05	4.17881e-05	-1.37703e-05	4.02407e-05	-3.81652e-05	4.57062e-05	-6.74745e-05	4.83693e-05	-2.20914e-05	2.9778e-05	-2.25236e-05	2.81398e-05	-3.17264e-05	3.50729e-05	-3.89869e-05	3.87605e-05
0.03105	8.62691e-06	6.15507e-05	3.97099e-05	6.8179e-05	3.60726e-05	5.45785e-05	2.51999e-05	3.9236e-05	8.05634e-07	6.01999e-05	2.22422e-05	6.22371e-05	-4.47008e-06	5.90168e-05	-2.77148e-05	3.3448e-05	-1.83475e-05	4.24458e-05	-1.38585e-05	4.08688e-05	-3.85018e-05	4.64487e-05	-6.80151e-05	4.87422e-05	-2.23146e-05	3.01875e-05	-2.2532e-05	2.84571e-05	-3.14421e-05	3.5153e-05	-3.83962e-05	3.89318e-05
0.03113	8.63106e-06	6.25003e-05	4.03083e-05	6.90727e-05	3.71168e-05	5.51049e-05	2.66304e-05	3.9556e-05	5.74468e-07	6.11737e-05	2.2514e-05	6.31362e-05	-4.42333e-06	5.988e-05	-2.75632e-05	3.39685e-05	-1.86877e-05	4.31069e-05	-1.39512e-05	4.15048e-05	-3.8849e-05	4.7204e-05	-6.85744e-05	4.91233e-05	-2.25359e-05	3.06006e-05	-2.25435e-05	2.87845e-05	-3.1173e-05	3.52552e-05	-3.78109e-05	3.91141e-05
0.03121	8.63392e-06	6.34441e-05	4.08937e-05	6.99628e-05	3.8144e-05	5.56287e-05	2.80465e-05	3.98775e-05	3.45641e-07	6.2148e-05	2.27757e-05	6.40346e-05	-4.38826e-06	6.07426e-05	-2.7416e-05	3.44941e-05	-1.90248e-05	4.37725e-05	-1.40487e-05	4.21492e-05	-3.92073e-05	4.79729e-05	-6.91523e-05	4.95135e-05	-2.27559e-05	3.10177e-05	-2.25586e-05	2.91226e-05	-3.092e-05	3.53796e-05	-3.72323e-05	3.93079e-05
0.03129	8.63503e-06	6.43828e-05	4.14665e-05	7.08495e-05	3.91549e-05	5.61502e-05	2.94482e-05	4.02014e-05	1.18787e-07	6.31239e-05	2.30274e-05	6.4933e-05	-4.36486e-06	6.16052e-05	-2.72736e-05	3.50256e-05	-1.93594e-05	4.44434e-05	-1.41515e-05	4.28025e-05	-3.95774e-05	4.87562e-05	-6.97491e-05	4.99141e-05	-2.29754e-05	3.14398e-05	-2.25779e-05	2.94718e-05	-3.06838e-05	3.55266e-05	-3.66621e-05	3.95135e-05
0.03138	8.63352e-06	6.53172e-05	4.2027e-05	7.17328e-05	4.01499e-05	5.66701e-05	3.08354e-05	4.05284e-05	-1.06716e-07	6.41026e-05	2.32688e-05	6.58325e-05	-4.35328e-06	6.24691e-05	-2.71365e-05	3.55639e-05	-1.96923e-05	4.51208e-05	-1.42604e-05	4.3465e-05	-3.99603e-05	4.95546e-05	-7.03653e-05	5.03261e-05	-2.31953e-05	3.18673e-05	-2.26023e-05	2.98325e-05	-3.04656e-05	3.56966e-05	-3.6102e-05	3.97314e-05
0.03146	8.62823e-06	6.62481e-05	4.25747e-05	7.26129e-05	4.1129e-05	5.7189e-05	3.2208e-05	4.08594e-05	-3.31612e-07	6.50851e-05	2.34992e-05	6.67339e-05	-4.35381e-06	6.33354e-05	-2.70054e-05	3.61098e-05	-2.00243e-05	4.58055e-05	-1.43762e-05	4.41372e-05	-4.03566e-05	5.03687e-05	-7.10019e-05	5.07506e-05	-2.34165e-05	3.2301e-05	-2.26326e-05	3.0205e-05	-3.0266e-05	3.58903e-05	-3.55541e-05	3.99621e-05
0.03154	8.61801e-06	6.71762e-05	4.31091e-05	7.34901e-05	4.20919e-05	5.77074e-05	3.35655e-05	4.1195e-05	-5.56583e-07	6.60723e-05	2.37181e-05	6.76382e-05	-4.36679e-06	6.4205e-05	-2.68814e-05	3.66638e-05	-2.03564e-05	4.64983e-05	-1.44996e-05	4.48194e-05	-4.07668e-05	5.11986e-05	-7.16599e-05	5.11888e-05	-2.36398e-05	3.27416e-05	-2.26696e-05	3.05894e-05	-3.00861e-05	3.6108e-05	-3.50204e-05	4.02059e-05
0.03162	8.60188e-06	6.81026e-05	4.36297e-05	7.43649e-05	4.30386e-05	5.82257e-05	3.49079e-05	4.15359e-05	-7.82117e-07	6.70651e-05	2.39252e-05	6.85462e-05	-4.39245e-06	6.50788e-05	-2.6765e-05	3.72262e-05	-2.0689e-05	4.71997e-05	-1.46306e-05	4.55118e-05	-4.11911e-05	5.20442e-05	-7.23404e-05	5.16411e-05	-2.38657e-05	3.31897e-05	-2.27134e-05	3.09856e-05	-2.99262e-05	3.63501e-05	-3.45028e-05	4.04626e-05
0.0317	8.57923e-06	6.9028e-05	4.41363e-05	7.52378e-05	4.39693e-05	5.87446e-05	3.6235e-05	4.18829e-05	-1.00844e-06	6.8064e-05	2.41205e-05	6.94586e-05	-4.43071e-06	6.59574e-05	-2.66567e-05	3.77973e-05	-2.10225e-05	4.791e-05	-1.47693e-05	4.62146e-05	-4.16294e-05	5.29052e-05	-7.30442e-05	5.21075e-05	-2.40942e-05	3.36455e-05	-2.27641e-05	3.13934e-05	-2.97866e-05	3.66166e-05	-3.40029e-05	4.07321e-05
0.03179	8.54988e-06	6.99531e-05	4.46292e-05	7.61096e-05	4.48842e-05	5.92644e-05	3.7547e-05	4.22364e-05	-1.23548e-06	6.90693e-05	2.43043e-05	7.03758e-05	-4.48119e-06	6.6841e-05	-2.65566e-05	3.83772e-05	-2.13568e-05	4.86293e-05	-1.49151e-05	4.69275e-05	-4.2081e-05	5.3781e-05	-7.37719e-05	5.25876e-05	-2.43251e-05	3.41091e-05	-2.2821e-05	3.18125e-05	-2.9667e-05	3.69074e-05	-3.35217e-05	4.10136e-05
0.03187	8.51404e-06	7.08787e-05	4.51085e-05	7.69809e-05	4.57837e-05	5.97859e-05	3.88442e-05	4.25971e-05	-1.46286e-06	7.00814e-05	2.44773e-05	7.12983e-05	-4.54331e-06	6.773e-05	-2.64646e-05	3.89657e-05	-2.16916e-05	4.93574e-05	-1.50673e-05	4.76501e-05	-4.25452e-05	5.46706e-05	-7.45236e-05	5.30809e-05	-2.45575e-05	3.45804e-05	-2.28836e-05	3.22425e-05	-2.95669e-05	3.72224e-05	-3.30599e-05	4.13065e-05
0.03195	8.47218e-06	7.18051e-05	4.55746e-05	7.78521e-05	4.66683e-05	6.03095e-05	4.01269e-05	4.29653e-05	-1.69e-06	7.11002e-05	2.46401e-05	7.22258e-05	-4.61647e-06	6.86245e-05	-2.63803e-05	3.95629e-05	-2.20262e-05	5.0094e-05	-1.52252e-05	4.83816e-05	-4.30214e-05	5.55732e-05	-7.52993e-05	5.35864e-05	-2.47906e-05	3.50591e-05	-2.29511e-05	3.26829e-05	-2.94859e-05	3.75616e-05	-3.26178e-05	4.16101e-05
0.03203	8.42491e-06	7.27328e-05	4.60281e-05	7.87232e-05	4.75383e-05	6.08355e-05	4.13953e-05	4.33414e-05	-1.91622e-06	7.21257e-05	2.47934e-05	7.3158e-05	-4.70012e-06	6.95245e-05	-2.63036e-05	4.01686e-05	-2.23601e-05	5.08389e-05	-1.53881e-05	4.91209e-05	-4.35093e-05	5.64878e-05	-7.60986e-05	5.41036e-05	-2.50236e-05	3.5545e-05	-2.30232e-05	3.31331e-05	-2.94235e-05	3.79251e-05	-3.21957e-05	4.19241e-05
0.03211	8.37289e-06	7.36621e-05	4.64694e-05	7.95941e-05	4.83944e-05	6.13643e-05	4.26497e-05	4.37258e-05	-2.14084e-06	7.31575e-05	2.49379e-05	7.40942e-05	-4.79373e-06	7.04299e-05	-2.62343e-05	4.07828e-05	-2.26926e-05	5.15916e-05	-1.55554e-05	4.9867e-05	-4.40087e-05	5.74132e-05	-7.69214e-05	5.46317e-05	-2.52558e-05	3.60378e-05	-2.30995e-05	3.35922e-05	-2.93796e-05	3.8313e-05	-3.17939e-05	4.22484e-05
0.03219	8.31691e-06	7.4593e-05	4.6899e-05	8.04643e-05	4.92372e-05	6.18961e-05	4.38902e-05	4.41186e-05	-2.36328e-06	7.41951e-05	2.50743e-05	7.50335e-05	-4.89672e-06	7.13406e-05	-2.61723e-05	4.14053e-05	-2.30233e-05	5.23517e-05	-1.57263e-05	5.06185e-05	-4.45194e-05	5.83483e-05	-7.77671e-05	5.51702e-05	-2.54866e-05	3.65373e-05	-2.31798e-05	3.40595e-05	-2.9354e-05	3.87256e-05	-3.14122e-05	4.25831e-05
0.03228	8.25787e-06	7.55253e-05	4.73176e-05	8.13334e-05	5.00673e-05	6.24313e-05	4.51169e-05	4.45199e-05	-2.58303e-06	7.52377e-05	2.52033e-05	7.59752e-05	-5.00847e-06	7.22561e-05	-2.61172e-05	4.20359e-05	-2.33512e-05	5.31185e-05	-1.58999e-05	5.13743e-05	-4.50413e-05	5.92916e-05	-7.86353e-05	5.57187e-05	-2.57152e-05	3.70432e-05	-2.32638e-05	3.45343e-05	-2.93463e-05	3.91631e-05	-3.10504e-05	4.29286e-05
0.03236	8.19692e-06	7.64587e-05	4.7726e-05	8.22009e-05	5.08858e-05	6.297e-05	4.63302e-05	4.49295e-05	-2.79955e-06	7.6284e-05	2.53258e-05	7.69183e-05	-5.12828e-06	7.31759e-05	-2.60688e-05	4.2674e-05	-2.36756e-05	5.38911e-05	-1.60754e-05	5.21331e-05	-4.55743e-05	6.0242e-05	-7.9525e-05	5.6277e-05	-2.59409e-05	3.75547e-05	-2.33511e-05	3.50159e-05	-2.93563e-05	3.96261e-05	-3.07078e-05	4.32853e-05
0.03244	8.13548e-06	7.73925e-05	4.81253e-05	8.30662e-05	5.16936e-05	6.35122e-05	4.75301e-05	4.53468e-05	-3.0122e-06	7.73327e-05	2.54427e-05	7.78619e-05	-5.25547e-06	7.40992e-05	-2.60264e-05	4.3319e-05	-2.39955e-05	5.46687e-05	-1.62518e-05	5.28936e-05	-4.61182e-05	6.11982e-05	-8.04351e-05	5.68449e-05	-2.61627e-05	3.80712e-05	-2.34413e-05	3.55039e-05	-2.93833e-05	4.01148e-05	-3.0384e-05	4.36538e-05
0.03252	8.07514e-06	7.8326e-05	4.85167e-05	8.39289e-05	5.24918e-05	6.40575e-05	4.87169e-05	4.57712e-05	-3.22027e-06	7.83825e-05	2.5555e-05	7.8805e-05	-5.38942e-06	7.50251e-05	-2.59898e-05	4.39701e-05	-2.43099e-05	5.545e-05	-1.64284e-05	5.36545e-05	-4.66728e-05	6.21589e-05	-8.13643e-05	5.74224e-05	-2.63798e-05	3.8592e-05	-2.35338e-05	3.59975e-05	-2.9427e-05	4.06289e-05	-3.00781e-05	4.40344e-05
0.0326	8.01739e-06	7.92585e-05	4.89012e-05	8.47888e-05	5.32814e-05	6.46057e-05	4.98909e-05	4.62017e-05	-3.42316e-06	7.94321e-05	2.56634e-05	7.97469e-05	-5.52956e-06	7.59529e-05	-2.59584e-05	4.46264e-05	-2.46178e-05	5.62344e-05	-1.66045e-05	5.44148e-05	-4.72379e-05	6.31232e-05	-8.23111e-05	5.80093e-05	-2.65914e-05	3.91163e-05	-2.36284e-05	3.64963e-05	-2.94872e-05	4.11683e-05	-2.97894e-05	4.44276e-05
0.03269	7.96344e-06	8.01898e-05	4.92796e-05	8.56457e-05	5.4063e-05	6.51566e-05	5.10522e-05	4.66376e-05	-3.62043e-06	8.04807e-05	2.57684e-05	8.06869e-05	-5.67546e-06	7.68817e-05	-2.5932e-05	4.5287e-05	-2.49186e-05	5.70209e-05	-1.678e-05	5.51737e-05	-4.78135e-05	6.409e-05	-8.32739e-05	5.86054e-05	-2.67971e-05	3.96435e-05	-2.37248e-05	3.69996e-05	-2.95639e-05	4.17321e-05	-2.95172e-05	4.48337e-05
0.03277	7.91415e-06	8.11198e-05	4.96528e-05	8.64998e-05	5.48372e-05	6.57103e-05	5.22011e-05	4.70785e-05	-3.81184e-06	8.15278e-05	2.58703e-05	8.16246e-05	-5.82682e-06	7.7811e-05	-2.59104e-05	4.59512e-05	-2.52121e-05	5.78092e-05	-1.69548e-05	5.59309e-05	-4.83991e-05	6.50584e-05	-8.42516e-05	5.92104e-05	-2.69965e-05	4.01731e-05	-2.38231e-05	3.75068e-05	-2.96568e-05	4.23197e-05	-2.92607e-05	4.52531e-05
0.03285	7.87009e-06	8.20487e-05	5.00212e-05	8.73514e-05	5.56041e-05	6.62669e-05	5.33375e-05	4.7524e-05	-3.99734e-06	8.25733e-05	2.5969e-05	8.25597e-05	-5.98356e-06	7.87404e-05	-2.58933e-05	4.66183e-05	-2.54981e-05	5.85987e-05	-1.71288e-05	5.66857e-05	-4.89946e-05	6.60276e-05	-8.52429e-05	5.98243e-05	-2.71896e-05	4.07046e-05	-2.39231e-05	3.8017e-05	-2.97657e-05	4.29299e-05	-2.90194e-05	4.56861e-05
0.03293	7.83153e-06	8.29771e-05	5.03853e-05	8.82009e-05	5.63633e-05	6.68265e-05	5.44613e-05	4.79741e-05	-4.1771e-06	8.36172e-05	2.60647e-05	8.34919e-05	-6.14579e-06	7.96695e-05	-2.58806e-05	4.7288e-05	-2.5777e-05	5.93893e-05	-1.7302e-05	5.7438e-05	-4.95995e-05	6.6997e-05	-8.62468e-05	6.0447e-05	-2.73765e-05	4.12373e-05	-2.40246e-05	3.85296e-05	-2.98903e-05	4.35616e-05	-2.87923e-05	4.61334e-05
0.03301	7.79855e-06	8.39055e-05	5.07453e-05	8.90487e-05	5.71145e-05	6.73894e-05	5.55722e-05	4.84286e-05	-4.35149e-06	8.46599e-05	2.61574e-05	8.44213e-05	-6.31378e-06	8.05979e-05	-2.58725e-05	4.79597e-05	-2.60492e-05	6.01809e-05	-1.74746e-05	5.81872e-05	-5.02137e-05	6.79658e-05	-8.72623e-05	6.10785e-05	-2.75572e-05	4.17707e-05	-2.41274e-05	3.90436e-05	-3.00301e-05	4.42139e-05	-2.85787e-05	4.65957e-05
0.0331	7.77102e-06	8.48346e-05	5.11014e-05	8.98952e-05	5.78569e-05	6.79558e-05	5.667e-05	4.88876e-05	-4.52104e-06	8.57019e-05	2.62468e-05	8.53477e-05	-6.48792e-06	8.15252e-05	-2.58687e-05	4.8633e-05	-2.63151e-05	6.09734e-05	-1.7647e-05	5.8933e-05	-5.08371e-05	6.89333e-05	-8.82882e-05	6.1719e-05	-2.77319e-05	4.23043e-05	-2.42316e-05	3.95586e-05	-3.01847e-05	4.48857e-05	-2.83776e-05	4.7074e-05
0.03318	7.7487e-06	8.57648e-05	5.1453e-05	9.07405e-05	5.85895e-05	6.85259e-05	5.77544e-05	4.9351e-05	-4.68632e-06	8.67435e-05	2.63323e-05	8.6271e-05	-6.6688e-06	8.24509e-05	-2.58692e-05	4.93075e-05	-2.6575e-05	6.1767e-05	-1.78197e-05	5.96752e-05	-5.14698e-05	6.98988e-05	-8.93234e-05	6.23691e-05	-2.79006e-05	4.28378e-05	-2.43372e-05	4.0074e-05	-3.03537e-05	4.55761e-05	-2.81883e-05	4.75696e-05
0.03326	7.73137e-06	8.66967e-05	5.17996e-05	9.15846e-05	5.93112e-05	6.90999e-05	5.88252e-05	4.98188e-05	-4.84787e-06	8.77851e-05	2.64134e-05	8.71911e-05	-6.85719e-06	8.33745e-05	-2.58738e-05	4.99825e-05	-2.68294e-05	6.25616e-05	-1.79935e-05	6.04136e-05	-5.21119e-05	7.08615e-05	-9.03668e-05	6.30293e-05	-2.80635e-05	4.33714e-05	-2.44444e-05	4.05899e-05	-3.05367e-05	4.62844e-05	-2.80099e-05	4.80837e-05
0.03334	7.71881e-06	8.76306e-05	5.2141e-05	9.24277e-05	6.00211e-05	6.96781e-05	5.98822e-05	5.0291e-05	-5.00611e-06	8.88269e-05	2.64896e-05	8.81078e-05	-7.05394e-06	8.42956e-05	-2.58827e-05	5.06575e-05	-2.70785e-05	6.33573e-05	-1.81691e-05	6.11483e-05	-5.27636e-05	7.1821e-05	-9.14174e-05	6.37e-05	-2.8221e-05	4.39054e-05	-2.45533e-05	4.11062e-05	-3.07334e-05	4.70096e-05	-2.78419e-05	4.86174e-05
0.03342	7.71091e-06	8.85667e-05	5.24768e-05	9.32697e-05	6.07181e-05	7.02608e-05	6.09257e-05	5.07676e-05	-5.16135e-06	8.98688e-05	2.65606e-05	8.90211e-05	-7.25989e-06	8.52141e-05	-2.5896e-05	5.13322e-05	-2.73227e-05	6.41543e-05	-1.83469e-05	6.18797e-05	-5.3425e-05	7.27774e-05	-9.24745e-05	6.43817e-05	-2.83734e-05	4.44404e-05	-2.46641e-05	4.16233e-05	-3.09437e-05	4.77511e-05	-2.76835e-05	4.91717e-05
0.03351	7.70763e-06	8.95051e-05	5.2807e-05	9.41112e-05	6.14015e-05	7.08482e-05	6.19554e-05	5.12489e-05	-5.31379e-06	9.09109e-05	2.6626e-05	8.99314e-05	-7.47578e-06	8.61298e-05	-2.5914e-05	5.20063e-05	-2.75625e-05	6.49528e-05	-1.85275e-05	6.26084e-05	-5.40963e-05	7.37308e-05	-9.35373e-05	6.50743e-05	-2.8521e-05	4.49768e-05	-2.4777e-05	4.21417e-05	-3.11676e-05	4.85078e-05	-2.75342e-05	4.97473e-05
0.03359	7.709e-06	9.04457e-05	5.3132e-05	9.49528e-05	6.20706e-05	7.14407e-05	6.29716e-05	5.1735e-05	-5.4636e-06	9.1953e-05	2.66857e-05	9.08394e-05	-7.70214e-06	8.70431e-05	-2.59369e-05	5.26799e-05	-2.77981e-05	6.57531e-05	-1.87114e-05	6.33353e-05	-5.47773e-05	7.46818e-05	-9.46055e-05	6.57777e-05	-2.86643e-05	4.55153e-05	-2.48921e-05	4.26619e-05	-3.1405e-05	4.92786e-05	-2.73936e-05	5.03446e-05
0.03367	7.71506e-06	9.13887e-05	5.3452e-05	9.57952e-05	6.27253e-05	7.20385e-05	6.39745e-05	5.22262e-05	-5.61096e-06	9.29951e-05	2.67396e-05	9.17456e-05	-7.93929e-06	8.79542e-05	-2.59652e-05	5.3353e-05	-2.80301e-05	6.65556e-05	-1.88988e-05	6.40613e-05	-5.54679e-05	7.56311e-05	-9.56786e-05	6.64917e-05	-2.88037e-05	4.60564e-05	-2.50097e-05	4.31847e-05	-3.16557e-05	5.00625e-05	-2.72612e-05	5.09633e-05
0.03375	7.72593e-06	9.23341e-05	5.37678e-05	9.66388e-05	6.33655e-05	7.26417e-05	6.49642e-05	5.27224e-05	-5.75597e-06	9.40368e-05	2.67878e-05	9.26508e-05	-8.18728e-06	8.88638e-05	-2.5999e-05	5.40259e-05	-2.82586e-05	6.73605e-05	-1.90899e-05	6.4787e-05	-5.61681e-05	7.65793e-05	-9.67563e-05	6.72156e-05	-2.89394e-05	4.66006e-05	-2.51297e-05	4.37104e-05	-3.19195e-05	5.08585e-05	-2.71369e-05	5.16027e-05
0.03383	7.74173e-06	9.32816e-05	5.40801e-05	9.7484e-05	6.39916e-05	7.32503e-05	6.59412e-05	5.32232e-05	-5.89861e-06	9.50781e-05	2.68309e-05	9.35549e-05	-8.44587e-06	8.97723e-05	-2.60386e-05	5.46986e-05	-2.84841e-05	6.81677e-05	-1.92845e-05	6.55131e-05	-5.68773e-05	7.75271e-05	-9.78384e-05	6.79489e-05	-2.9072e-05	4.71481e-05	-2.52522e-05	4.42395e-05	-3.21966e-05	5.16652e-05	-2.70204e-05	5.22618e-05
0.03391	7.76269e-06	9.42307e-05	5.43898e-05	9.83306e-05	6.4604e-05	7.38639e-05	6.69061e-05	5.37282e-05	-6.03874e-06	9.61184e-05	2.68694e-05	9.44579e-05	-8.71445e-06	9.06797e-05	-2.6084e-05	5.53709e-05	-2.87067e-05	6.89771e-05	-1.94826e-05	6.62396e-05	-5.75949e-05	7.84746e-05	-9.89248e-05	6.86901e-05	-2.92016e-05	4.76989e-05	-2.53774e-05	4.47719e-05	-3.24866e-05	5.24813e-05	-2.69117e-05	5.29391e-05
0.034	7.78906e-06	9.51809e-05	5.46975e-05	9.91784e-05	6.52039e-05	7.4482e-05	6.7859e-05	5.42366e-05	-6.17626e-06	9.71571e-05	2.6904e-05	9.53596e-05	-8.99211e-06	9.15861e-05	-2.61355e-05	5.60421e-05	-2.89268e-05	6.97885e-05	-1.96839e-05	6.69665e-05	-5.83201e-05	7.9422e-05	-0.000100016	6.94379e-05	-2.93286e-05	4.82527e-05	-2.55051e-05	4.53076e-05	-3.27895e-05	5.33051e-05	-2.68111e-05	5.36329e-05
0.03408	7.82113e-06	9.61314e-05	5.50039e-05	0.000100027	6.57924e-05	7.51036e-05	6.88004e-05	5.47472e-05	-6.31109e-06	9.81935e-05	2.69353e-05	9.62596e-05	-9.27776e-06	9.24913e-05	-2.61931e-05	5.67114e-05	-2.91446e-05	7.06014e-05	-1.98884e-05	6.76938e-05	-5.90519e-05	8.03689e-05	-0.000101111	7.01904e-05	-2.94531e-05	4.88093e-05	-2.56355e-05	4.58461e-05	-3.31047e-05	5.41349e-05	-2.67188e-05	5.43409e-05
0.03416	7.85918e-06	9.70813e-05	5.53095e-05	0.000100876	6.63708e-05	7.57275e-05	6.97299e-05	5.52591e-05	-6.44315e-06	9.92268e-05	2.69639e-05	9.71572e-05	-9.57029e-06	9.33949e-05	-2.62571e-05	5.73776e-05	-2.93604e-05	7.14149e-05	-2.00958e-05	6.8421e-05	-5.97893e-05	8.13147e-05	-0.000102211	7.09458e-05	-2.95753e-05	4.93679e-05	-2.57683e-05	4.63867e-05	-3.34315e-05	5.49688e-05	-2.66353e-05	5.50609e-05
0.03424	7.90345e-06	9.80296e-05	5.56149e-05	0.000101724	6.69404e-05	7.63526e-05	7.06475e-05	5.57709e-05	-6.57228e-06	0.000100256	2.69904e-05	9.80517e-05	-9.86864e-06	9.42961e-05	-2.6328e-05	5.80397e-05	-2.95745e-05	7.22283e-05	-2.03059e-05	6.91477e-05	-6.05314e-05	8.22587e-05	-0.000103317	7.17022e-05	-2.96953e-05	4.99278e-05	-2.59035e-05	4.69287e-05	-3.37692e-05	5.58051e-05	-2.65611e-05	5.57906e-05
0.03432	7.95425e-06	9.89754e-05	5.59208e-05	0.000102571	6.75023e-05	7.69778e-05	7.15528e-05	5.62819e-05	-6.69819e-06	0.000101281	2.70156e-05	9.89425e-05	-1.01717e-05	9.51944e-05	-2.64061e-05	5.86967e-05	-2.97869e-05	7.30405e-05	-2.05181e-05	6.98732e-05	-6.12773e-05	8.32e-05	-0.000104428	7.24583e-05	-2.98134e-05	5.04884e-05	-2.60409e-05	4.74715e-05	-3.4117e-05	5.66421e-05	-2.64969e-05	5.65276e-05
0.03441	8.01201e-06	9.99176e-05	5.62277e-05	0.000103415	6.80577e-05	7.76018e-05	7.24459e-05	5.67912e-05	-6.8204e-06	0.0001023	2.70405e-05	9.98287e-05	-1.04784e-05	9.6089e-05	-2.64916e-05	5.93477e-05	-2.99978e-05	7.38507e-05	-2.0732e-05	7.05971e-05	-6.2026e-05	8.41383e-05	-0.000105544	7.32126e-05	-2.99295e-05	5.10489e-05	-2.61802e-05	4.80146e-05	-3.4474e-05	5.74788e-05	-2.64429e-05	5.72699e-05
0.03449	8.07731e-06	0.000100855	5.65363e-05	0.000104255	6.86078e-05	7.82236e-05	7.3327e-05	5.72984e-05	-6.93816e-06	0.000103312	2.70661e-05	0.00010071	-1.07874e-05	9.69795e-05	-2.65844e-05	5.99924e-05	-3.02071e-05	7.4658e-05	-2.09467e-05	7.13188e-05	-6.27766e-05	8.50732e-05	-0.000106666	7.39641e-05	-3.00437e-05	5.16086e-05	-2.63211e-05	4.85576e-05	-3.48393e-05	5.83144e-05	-2.63997e-05	5.80155e-05
0.03457	8.15091e-06	0.000101787	5.68475e-05	0.00010509	6.91534e-05	7.8842e-05	7.41968e-05	5.78032e-05	-7.05048e-06	0.000104318	2.70938e-05	0.000101585	-1.10973e-05	9.78652e-05	-2.66841e-05	6.06303e-05	-3.04144e-05	7.54616e-05	-2.11615e-05	7.20379e-05	-6.35279e-05	8.60047e-05	-0.000107792	7.47121e-05	-3.01557e-05	5.21669e-05	-2.64632e-05	4.90998e-05	-3.52121e-05	5.91488e-05	-2.63673e-05	5.87627e-05
0.03465	8.23362e-06	0.000102713	5.71621e-05	0.00010592	6.96954e-05	7.94562e-05	7.50557e-05	5.83053e-05	-7.15626e-06	0.000105315	2.71246e-05	0.000102453	-1.1407e-05	9.87456e-05	-2.67906e-05	6.12614e-05	-3.06193e-05	7.62608e-05	-2.13756e-05	7.27539e-05	-6.42789e-05	8.69325e-05	-0.000108922	7.5456e-05	-3.02653e-05	5.27232e-05	-2.6606e-05	4.9641e-05	-3.55915e-05	5.99819e-05	-2.63458e-05	5.951e-05
0.03473	8.32627e-06	0.000103632	5.74807e-05	0.000106744	7.02343e-05	8.00653e-05	7.59043e-05	5.88045e-05	-7.25439e-06	0.000106304	2.71597e-05	0.000103315	-1.17154e-05	9.96203e-05	-2.69032e-05	6.18857e-05	-3.08212e-05	7.70546e-05	-2.15884e-05	7.34664e-05	-6.50291e-05	8.78566e-05	-0.000110054	7.61954e-05	-3.03725e-05	5.32768e-05	-2.67492e-05	5.01808e-05	-3.59771e-05	6.0814e-05	-2.63353e-05	6.02564e-05
0.03482	8.42952e-06	0.000104542	5.78037e-05	0.000107561	7.07702e-05	8.0669e-05	7.67432e-05	5.93005e-05	-7.34386e-06	0.000107283	2.71995e-05	0.000104169	-1.20221e-05	0.000100489	-2.70216e-05	6.25033e-05	-3.10197e-05	7.78425e-05	-2.17997e-05	7.41749e-05	-6.57778e-05	8.87769e-05	-0.000111189	7.69299e-05	-3.04771e-05	5.38273e-05	-2.68928e-05	5.07189e-05	-3.63687e-05	6.16453e-05	-2.63356e-05	6.10009e-05
0.0349	8.54393e-06	0.000105444	5.81315e-05	0.000108371	7.13031e-05	8.12667e-05	7.75727e-05	5.97936e-05	-7.42382e-06	0.000108251	2.72448e-05	0.000105015	-1.23264e-05	0.000101352	-2.71453e-05	6.31149e-05	-3.12144e-05	7.86235e-05	-2.20093e-05	7.48791e-05	-6.6525e-05	8.96934e-05	-0.000112325	7.7659e-05	-3.05793e-05	5.43741e-05	-2.70367e-05	5.12551e-05	-3.67662e-05	6.24759e-05	-2.63465e-05	6.17428e-05
0.03498	8.66997e-06	0.000106337	5.84645e-05	0.000109174	7.18326e-05	8.18586e-05	7.83931e-05	6.02841e-05	-7.49358e-06	0.000109209	2.72959e-05	0.000105854	-1.26282e-05	0.000102208	-2.7274e-05	6.37209e-05	-3.14054e-05	7.93971e-05	-2.22171e-05	7.55785e-05	-6.72705e-05	9.06059e-05	-0.000113462	7.83821e-05	-3.06792e-05	5.4917e-05	-2.71812e-05	5.17894e-05	-3.71696e-05	6.3306e-05	-2.63679e-05	6.24813e-05

## Sheet: Figure 3.c (Spk WF)
Time (ms)	dataW0_01_MU_100ms (1) vs. AllFile	dataW0_01_MU_100ms (1) St.Dev. vs. AllFile	dataW0_02_MU_100ms (1) vs. AllFile	dataW0_02_MU_100ms (1) St.Dev. vs. AllFile	dataW0_03_MU_100ms (1) vs. AllFile	dataW0_03_MU_100ms (1) St.Dev. vs. AllFile	dataW0_04_MU_100ms (1) vs. AllFile	dataW0_04_MU_100ms (1) St.Dev. vs. AllFile	dataW0_05_MU_100ms (1) vs. AllFile	dataW0_05_MU_100ms (1) St.Dev. vs. AllFile	dataW0_06_MU_100ms (1) vs. AllFile	dataW0_06_MU_100ms (1) St.Dev. vs. AllFile	dataW0_07_MU_100ms (1) vs. AllFile	dataW0_07_MU_100ms (1) St.Dev. vs. AllFile	dataW0_08_MU_100ms (1) vs. AllFile	dataW0_08_MU_100ms (1) St.Dev. vs. AllFile	dataW0_09_MU_100ms (1) vs. AllFile	dataW0_09_MU_100ms (1) St.Dev. vs. AllFile	dataW0_10_MU_100ms (1) vs. AllFile	dataW0_10_MU_100ms (1) St.Dev. vs. AllFile	dataW0_11_MU_100ms (1) vs. AllFile	dataW0_11_MU_100ms (1) St.Dev. vs. AllFile	dataW0_12_MU_100ms (1) vs. AllFile	dataW0_12_MU_100ms (1) St.Dev. vs. AllFile	dataW0_13_MU_100ms (1) vs. AllFile	dataW0_13_MU_100ms (1) St.Dev. vs. AllFile	dataW0_14_MU_100ms (1) vs. AllFile	dataW0_14_MU_100ms (1) St.Dev. vs. AllFile	dataW0_15_MU_100ms (1) vs. AllFile	dataW0_15_MU_100ms (1) St.Dev. vs. AllFile	dataW0_16_MU_100ms (1) vs. AllFile	dataW0_16_MU_100ms (1) St.Dev. vs. AllFile
0	8.51737e-06	9.23691e-06	8.926e-06	1.06476e-05	5.03603e-06	6.43967e-06	2.68184e-06	4.4879e-06	6.927e-06	7.49654e-06	6.16596e-06	8.1812e-06	4.12748e-06	6.65452e-06	3.01044e-06	4.19673e-06	2.91117e-06	4.37085e-06	2.63522e-06	4.21797e-06	2.65929e-06	4.86178e-06	2.18952e-06	4.0591e-06	1.99197e-06	2.54357e-06	1.2062e-06	2.78644e-06	1.35413e-06	3.12219e-06	1.31021e-06	3.19561e-06
0.08192	7.41748e-06	9.32111e-06	8.2932e-06	1.11301e-05	4.94723e-06	6.60868e-06	2.29944e-06	4.3528e-06	6.21286e-06	7.7077e-06	5.26779e-06	8.5521e-06	3.69712e-06	6.55327e-06	2.55448e-06	4.0701e-06	2.60962e-06	4.52983e-06	2.42111e-06	4.6093e-06	2.1462e-06	4.73068e-06	2.14463e-06	4.16695e-06	1.64409e-06	2.58315e-06	1.32491e-06	2.64405e-06	1.24387e-06	3.39127e-06	1.26581e-06	3.2783e-06
0.16384	5.80465e-06	9.10869e-06	7.19701e-06	1.13159e-05	3.50466e-06	6.97715e-06	1.76324e-06	4.35553e-06	4.94651e-06	7.99613e-06	3.99424e-06	8.62838e-06	2.84575e-06	6.85596e-06	1.78623e-06	4.32337e-06	1.9725e-06	4.75262e-06	2.16794e-06	4.48369e-06	1.70205e-06	4.61016e-06	1.62658e-06	4.3384e-06	1.19123e-06	2.92063e-06	1.3011e-06	2.82503e-06	1.32369e-06	3.48055e-06	1.16946e-06	3.42568e-06
0.24576	4.04006e-06	8.91186e-06	5.31306e-06	1.11137e-05	1.7942e-06	7.18785e-06	8.1436e-07	4.5847e-06	3.15196e-06	7.66103e-06	2.12664e-06	8.32908e-06	1.48953e-06	7.14874e-06	1.13616e-06	4.89181e-06	1.24656e-06	5.02963e-06	1.42468e-06	4.15899e-06	8.3278e-07	4.4951e-06	7.8447e-07	4.24484e-06	9.7171e-07	3.08255e-06	8.1858e-07	2.65596e-06	1.11568e-06	3.17999e-06	1.01841e-06	3.38976e-06
0.32768	2.7232e-06	8.25232e-06	3.2677e-06	1.0556e-05	1.19364e-06	6.57952e-06	2.3663e-07	4.53579e-06	1.59256e-06	7.1111e-06	5.5381e-07	8.00758e-06	4.3995e-07	6.78208e-06	8.0215e-07	4.93609e-06	7.8339e-07	5.02322e-06	9.2032e-07	4.22464e-06	2.7692e-07	4.36234e-06	6.4728e-07	3.99151e-06	1.09305e-06	2.80899e-06	6.9161e-07	2.46654e-06	1.04999e-06	3.17301e-06	1.24267e-06	3.55549e-06
0.4096	1.03159e-06	7.31767e-06	1.1685e-06	9.61317e-06	-4.32621e-08	6.06285e-06	-2.5048e-07	4.29414e-06	1.0745e-07	6.61521e-06	-8.2217e-07	7.85736e-06	-5.2496e-07	6.16434e-06	6.02557e-08	4.62485e-06	-4.72823e-08	4.38448e-06	1.9036e-07	4.03997e-06	-2.122e-07	4.48382e-06	3.943e-07	3.60596e-06	5.7261e-07	2.85279e-06	3.2825e-07	2.59676e-06	5.5188e-07	3.21814e-06	7.6663e-07	3.43874e-06
0.49152	-1.56121e-06	6.52275e-06	-1.2301e-06	8.13003e-06	-2.26989e-06	5.83453e-06	-1.40275e-06	4.24811e-06	-1.57211e-06	5.95525e-06	-2.70492e-06	7.08461e-06	-1.92587e-06	5.43741e-06	-1.28172e-06	4.10196e-06	-1.50333e-06	3.77506e-06	-1.3947e-06	3.71026e-06	-1.53882e-06	4.23054e-06	-9.178e-07	3.58246e-06	-6.2047e-07	2.94374e-06	-8.0147e-07	2.90244e-06	-6.1052e-07	3.20496e-06	-7.6521e-07	2.878e-06
0.57344	-3.55544e-06	5.45136e-06	-3.07821e-06	6.24454e-06	-2.74668e-06	4.92659e-06	-2.10942e-06	4.05163e-06	-2.88399e-06	4.85752e-06	-3.98882e-06	5.73635e-06	-2.83536e-06	4.90264e-06	-1.98895e-06	3.76344e-06	-2.16121e-06	3.34864e-06	-2.23327e-06	3.60212e-06	-2.29473e-06	4.14354e-06	-1.84992e-06	3.46697e-06	-7.6786e-07	2.99998e-06	-1.08725e-06	2.92335e-06	-4.8738e-07	3.68226e-06	-1.38657e-06	2.79636e-06
0.65536	-4.91864e-06	3.66812e-06	-4.95697e-06	3.91976e-06	-3.01761e-06	3.64654e-06	-2.80312e-06	3.23275e-06	-4.32556e-06	3.29545e-06	-4.83911e-06	3.88815e-06	-3.91842e-06	3.54774e-06	-2.90371e-06	2.95315e-06	-2.59247e-06	2.67693e-06	-2.69294e-06	2.92404e-06	-2.90825e-06	3.49503e-06	-2.72441e-06	2.56821e-06	-1.16398e-06	2.72619e-06	-1.57175e-06	2.35884e-06	-1.09428e-06	2.97042e-06	-2.04854e-06	2.63401e-06
0.73728	-8.04345e-06	1.83635e-06	-8.96896e-06	1.83414e-06	-7.15923e-06	2.13645e-06	-5.9799e-06	1.80409e-06	-7.33135e-06	1.60225e-06	-7.83027e-06	1.9642e-06	-7.42799e-06	1.96172e-06	-6.34037e-06	1.46193e-06	-5.37232e-06	1.45766e-06	-5.60796e-06	1.65888e-06	-6.46184e-06	1.8935e-06	-6.10201e-06	1.54691e-06	-4.56815e-06	1.59626e-06	-5.03197e-06	1.37795e-06	-6.1179e-06	1.96279e-06	-5.57694e-06	1.65182e-06
0.8192	-1.21153e-05	1.28484e-06	-1.34445e-05	1.83109e-06	-1.17516e-05	1.27789e-06	-9.43383e-06	1.07697e-06	-1.07193e-05	1.37831e-06	-1.16384e-05	1.3849e-06	-1.12694e-05	1.38666e-06	-9.7191e-06	1.0539e-06	-8.54701e-06	1.1513e-06	-8.87385e-06	9.2381e-07	-1.02101e-05	1.15862e-06	-9.52343e-06	8.4012e-07	-7.65071e-06	8.3267e-07	-8.00666e-06	7.1666e-07	-1.01516e-05	9.2039e-07	-8.77471e-06	8.909e-07
0.90112	-1.34149e-05	3.33119e-06	-1.48425e-05	4.11777e-06	-1.09569e-05	3.87326e-06	-8.58865e-06	2.79925e-06	-1.1681e-05	3.15348e-06	-1.21024e-05	3.55309e-06	-1.11713e-05	3.88364e-06	-8.69652e-06	2.86738e-06	-8.00337e-06	2.44711e-06	-8.06462e-06	2.5686e-06	-8.91476e-06	2.96605e-06	-8.35507e-06	2.61592e-06	-5.98038e-06	2.18881e-06	-5.87313e-06	2.28474e-06	-6.96735e-06	2.76216e-06	-7.10571e-06	2.46408e-06
0.98304	-1.21254e-05	5.78771e-06	-1.39096e-05	7.04931e-06	-7.52604e-06	6.31417e-06	-5.28497e-06	4.13262e-06	-1.05012e-05	4.71692e-06	-1.00626e-05	5.74295e-06	-8.3477e-06	6.17994e-06	-5.43167e-06	4.45031e-06	-5.38265e-06	3.78738e-06	-5.20588e-06	4.00327e-06	-5.4024e-06	4.43201e-06	-4.98402e-06	4.03548e-06	-2.70063e-06	3.36079e-06	-2.13669e-06	3.18482e-06	-2.00323e-06	3.63998e-06	-3.56937e-06	3.30285e-06
1.06496	-1.11958e-05	7.52217e-06	-1.29154e-05	9.17277e-06	-6.3287e-06	7.05141e-06	-3.74663e-06	4.13545e-06	-9.30266e-06	5.86443e-06	-8.73835e-06	7.34181e-06	-6.53034e-06	6.45196e-06	-3.83759e-06	4.75398e-06	-4.1302e-06	4.19613e-06	-4.05121e-06	4.36968e-06	-4.13317e-06	5.02946e-06	-3.62994e-06	4.27561e-06	-1.7835e-06	3.48222e-06	-1.12074e-06	3.0514e-06	-9.7881e-07	3.53486e-06	-2.22014e-06	3.4024e-06
1.14688	-1.07457e-05	8.887e-06	-1.1771e-05	1.03713e-05	-5.74509e-06	7.27799e-06	-3.17327e-06	4.53825e-06	-8.43856e-06	6.89057e-06	-7.73014e-06	8.39907e-06	-5.54153e-06	6.60693e-06	-2.85424e-06	5.04303e-06	-3.4313e-06	4.52503e-06	-3.43713e-06	4.66893e-06	-3.19907e-06	5.08577e-06	-2.95633e-06	4.44172e-06	-1.4022e-06	3.29255e-06	-8.3133e-07	2.94569e-06	-7.6117e-07	3.5145e-06	-1.52512e-06	3.618e-06
1.2288	-9.52233e-06	9.67984e-06	-1.02868e-05	1.09307e-05	-3.95227e-06	7.37084e-06	-1.88254e-06	5.08151e-06	-7.65315e-06	7.76571e-06	-6.06582e-06	8.96248e-06	-4.08942e-06	7.1291e-06	-1.40071e-06	5.15458e-06	-2.28122e-06	5.11381e-06	-2.10198e-06	4.70751e-06	-1.42616e-06	5.12312e-06	-1.59445e-06	4.3744e-06	-1.1448e-07	3.28736e-06	3.283e-07	2.85912e-06	5.7625e-07	2.94546e-06	-1.943e-07	3.58717e-06
1.31072	-7.76724e-06	9.72667e-06	-8.71988e-06	1.12571e-05	-2.81128e-06	7.41371e-06	-7.8113e-07	5.08723e-06	-6.89431e-06	8.1555e-06	-4.51402e-06	9.21322e-06	-2.85332e-06	7.3177e-06	-7.6679e-07	5.06757e-06	-1.6529e-06	5.29834e-06	-1.15484e-06	4.76178e-06	-8.7531e-07	4.9767e-06	-7.3869e-07	4.34122e-06	4.579e-07	3.04661e-06	8.2016e-07	2.80077e-06	1.12005e-06	3.05865e-06	4.7961e-07	3.28576e-06
1.39264	-5.87717e-06	9.22523e-06	-6.67282e-06	1.15474e-05	-2.36749e-06	7.24974e-06	-9.64507e-08	4.77279e-06	-5.47979e-06	8.0869e-06	-3.10358e-06	9.07672e-06	-1.88471e-06	7.06008e-06	-4.4821e-07	4.65037e-06	-1.21147e-06	4.60785e-06	-6.4756e-07	4.80918e-06	-8.7735e-07	5.01552e-06	-4.23294e-08	4.48773e-06	1.7745e-07	2.66806e-06	6.5602e-07	2.74339e-06	1.2825e-06	3.35219e-06	6.3512e-07	2.91304e-06
1.47456	-3.75791e-06	8.60932e-06	-4.18428e-06	1.13221e-05	-9.0516e-07	6.90848e-06	7.2303e-07	4.75801e-06	-3.31404e-06	7.95084e-06	-1.48122e-06	8.58913e-06	-5.303e-07	6.60448e-06	5.6289e-07	4.47233e-06	-2.1721e-07	4.33502e-06	1.05735e-08	4.61081e-06	2.1974e-07	5.03338e-06	9.1626e-07	3.92644e-06	2.5902e-07	2.39608e-06	8.7439e-07	2.82206e-06	1.71999e-06	3.29431e-06	1.05355e-06	2.8693e-06
1.55648	-1.63168e-06	7.96595e-06	-1.74571e-06	1.06209e-05	8.8678e-07	6.54163e-06	1.39291e-06	4.68503e-06	-1.14489e-06	7.77882e-06	-4.53711e-09	8.34898e-06	6.6674e-07	6.31044e-06	1.36194e-06	4.5361e-06	6.1219e-07	4.48348e-06	6.7343e-07	4.10241e-06	1.39305e-06	4.90749e-06	1.27587e-06	3.49656e-06	7.535e-07	2.55282e-06	1.17938e-06	2.50052e-06	1.60696e-06	3.6163e-06	1.31621e-06	3.30234e-06
1.6384	2.6488e-07	7.5745e-06	4.8124e-07	9.94121e-06	1.71415e-06	6.2511e-06	1.9726e-06	4.38291e-06	7.2205e-07	7.61277e-06	1.4519e-06	7.90075e-06	1.52053e-06	6.01107e-06	1.69706e-06	4.16055e-06	1.1415e-06	4.45422e-06	1.3249e-06	3.92711e-06	1.94839e-06	4.47465e-06	1.485e-06	3.83483e-06	1.2312e-06	2.61634e-06	1.28462e-06	2.42022e-06	1.44541e-06	3.263e-06	1.2746e-06	3.23932e-06
1.72032	2.13616e-06	7.35442e-06	2.53365e-06	9.06039e-06	2.34294e-06	5.84091e-06	2.7541e-06	3.97371e-06	2.27819e-06	7.14259e-06	3.22374e-06	7.11897e-06	2.72432e-06	5.81427e-06	2.36568e-06	4.02472e-06	2.01205e-06	4.19332e-06	1.96905e-06	3.96179e-06	2.62266e-06	4.44937e-06	2.13351e-06	3.93497e-06	1.44085e-06	2.34314e-06	1.38115e-06	2.64565e-06	1.69436e-06	2.93462e-06	1.29911e-06	3.25851e-06
1.80225	4.25249e-06	7.01481e-06	4.76594e-06	8.04783e-06	3.57286e-06	5.34882e-06	3.29976e-06	4.03121e-06	3.62015e-06	6.51054e-06	4.90331e-06	6.7287e-06	4.00191e-06	5.47325e-06	3.12656e-06	4.12289e-06	2.85804e-06	4.24399e-06	2.46338e-06	3.5691e-06	3.32863e-06	4.5911e-06	2.62708e-06	3.98534e-06	1.37083e-06	2.40154e-06	1.35889e-06	2.53765e-06	1.66476e-06	3.08422e-06	1.57964e-06	3.18716e-06
1.88417	6.33221e-06	6.66656e-06	7.14982e-06	7.61124e-06	4.61659e-06	5.37342e-06	3.41957e-06	4.36576e-06	5.07133e-06	6.03807e-06	6.09274e-06	6.54608e-06	4.75416e-06	5.22164e-06	3.5147e-06	4.06373e-06	3.22702e-06	4.20415e-06	2.88439e-06	3.35419e-06	3.64971e-06	4.54685e-06	2.97611e-06	4.28956e-06	1.42469e-06	2.95517e-06	1.37097e-06	2.72177e-06	1.50022e-06	3.44297e-06	2.10987e-06	3.24761e-06
1.96609	7.85298e-06	6.47942e-06	8.90158e-06	7.54296e-06	4.94921e-06	5.67855e-06	3.48122e-06	4.2362e-06	6.51489e-06	5.55705e-06	6.84858e-06	5.80298e-06	5.19375e-06	5.5081e-06	3.72705e-06	4.09212e-06	3.42131e-06	4.00037e-06	3.25951e-06	3.93522e-06	3.73399e-06	4.47309e-06	3.32139e-06	4.25164e-06	1.66711e-06	3.31319e-06	1.67022e-06	3.01885e-06	1.57813e-06	3.52333e-06	2.45663e-06	3.17242e-06

## Sheet: Figure 3.c (SEP Amp)
channel	Mean	Std
1	0.000428728	0.000133419
2	0.000394192	0.000131207
3	0.000472652	0.000140082
4	0.000393071	0.000134472
5	0.000256243	9.98761e-05
6	0.000330389	0.000108178
7	0.000241344	0.000102155
8	0.000374152	0.000140659
9	0.00026484	0.000146121
10	0.000153288	7.32278e-05
11	0.000234206	9.35329e-05
12	0.000123449	6.9612e-05
13	0.000214789	0.000114016
14	8.85024e-05	7.13033e-05
15	0.000172124	0.000116311
16	6.14631e-05	6.15883e-05

## Sheet: Figure 3.c (Spk Amp)
channel	Mean	abs(Mean)	Std
1	-1.34149e-05	1.34149e-05	3.33119e-06
2	-1.1681e-05	1.1681e-05	3.15348e-06
3	-1.48425e-05	1.48425e-05	4.11777e-06
4	-1.21024e-05	1.21024e-05	3.55309e-06
5	-8.54701e-06	8.54701e-06	1.1513e-06
6	-1.17516e-05	1.17516e-05	1.27789e-06
7	-8.87385e-06	8.87385e-06	9.2381e-07
8	-1.12694e-05	1.12694e-05	1.38666e-06
9	-1.02101e-05	1.02101e-05	1.15862e-06
10	-7.65071e-06	7.65071e-06	8.3267e-07
11	-9.43383e-06	9.43383e-06	1.07697e-06
12	-8.00666e-06	8.00666e-06	7.1666e-07
13	-9.7191e-06	9.7191e-06	1.0539e-06
14	-1.01516e-05	1.01516e-05	9.2039e-07
15	-9.52343e-06	9.52343e-06	8.4012e-07
16	-8.77471e-06	8.77471e-06	8.909e-07

## Sheet: Figure3.c (Spk Counts)
Bin Left	dataW0_01_MU_3STD	dataW0_02_MU_3STD	dataW0_03_MU_3STD	dataW0_04_MU_3STD	dataW0_05_MU_3STD	dataW0_06_MU_3STD	dataW0_07_MU_3STD	dataW0_08_MU_3STD	dataW0_09_MU_3STD	dataW0_10_MU_3STD	dataW0_11_MU_3STD	dataW0_12_MU_3STD	dataW0_13_MU_3STD	dataW0_14_MU_3STD	dataW0_15_MU_3STD	dataW0_16_MU_3STD
-0.01	0	0	1	2	2	1	2	2	0	0	1	1	5	1	1	5
-0.008	3	2	2	3	1	2	2	1	1	0	0	1	0	1	0	1
-0.006	3	4	1	1	2	1	0	1	1	0	1	4	1	0	0	1
-0.004	1	2	2	4	1	2	0	2	0	1	0	4	2	1	0	1
-0.002	2	1	0	3	0	4	5	3	1	0	3	4	3	1	0	4
0	1	1	1	1	1	2	1	2	1	1	1	2	0	4	2	1
0.002	1	2	2	2	1	1	2	1	0	0	2	0	3	1	2	2
0.004	1	1	1	2	0	2	1	1	0	0	0	3	1	2	3	2
0.006	5	4	1	3	3	4	3	2	0	0	0	1	0	0	3	1
0.008	17	18	10	3	15	17	9	7	6	7	10	11	7	3	2	3
0.01	41	51	27	8	39	57	38	6	13	9	13	10	8	6	1	4
0.012	69	69	64	25	64	63	58	27	43	36	37	17	19	17	6	8
0.014	61	72	58	40	59	70	71	33	37	41	43	27	22	21	7	7
0.016	49	39	29	46	42	34	48	53	16	22	27	25	9	10	11	8
0.018	41	44	19	40	34	21	31	38	9	7	16	13	4	8	5	5
0.02	26	30	25	40	22	21	23	30	4	5	14	21	7	7	7	9
0.022	21	18	13	32	12	10	17	33	9	4	17	22	6	6	7	15
0.024	7	7	9	22	5	11	9	16	7	3	12	26	6	5	9	15
0.026	8	5	2	5	11	9	6	6	4	6	9	26	7	6	10	19
0.028	7	9	7	9	9	13	10	5	3	4	12	23	8	6	9	14
0.03	7	7	5	7	9	10	8	9	7	4	9	18	8	8	9	16
0.032	7	6	6	8	9	7	8	9	6	4	5	12	7	11	9	15
0.034	4	6	3	8	8	4	5	9	3	4	8	9	7	4	4	5
0.036	2	6	6	3	4	5	6	4	1	1	6	5	5	6	7	10
0.038	1	7	1	4	1	3	1	3	1	2	5	5	2	2	5	7
0.04	2	6	1	4	2	5	4	2	0	2	3	4	0	3	2	7
0.042	5	2	4	5	3	4	9	6	0	3	8	5	1	2	6	6
0.044	3	4	4	3	2	5	7	4	1	0	4	3	0	2	3	7
0.046	1	2	4	4	1	1	5	3	1	1	2	6	2	2	2	6
0.048	2	4	4	2	1	2	3	2	1	1	4	5	1	1	3	10
0.05	2	4	0	2	3	3	4	7	0	0	2	4	3	0	2	6
0.052	1	3	1	5	1	1	2	5	0	2	1	8	1	3	3	7
0.054	5	1	1	2	1	2	3	5	1	0	3	5	2	0	0	5
0.056	2	3	3	2	3	3	4	3	0	2	4	4	2	2	5	7
0.058	1	2	1	4	3	0	0	1	1	0	1	2	3	0	3	4
0.06	5	3	3	3	5	5	3	2	3	1	2	3	1	2	2	4
0.062	0	2	7	1	1	2	8	2	1	2	6	5	1	1	0	3
0.064	1	3	4	0	5	2	4	1	1	0	2	2	2	1	0	2
0.066	2	3	3	1	1	1	2	0	1	0	2	1	0	0	3	4
0.068	4	2	3	4	2	2	2	3	1	1	3	4	1	2	1	5
0.07	0	4	1	1	2	2	1	3	0	1	0	2	0	4	1	3
0.072	2	2	1	2	4	2	3	4	1	0	2	3	2	3	1	5
0.074	1	2	3	2	1	1	3	4	4	1	2	2	1	1	1	5
0.076	2	4	4	2	0	2	2	3	0	0	2	0	2	2	2	1
0.078	4	1	5	1	2	3	2	0	0	1	3	3	0	1	2	1
0.08	1	3	3	0	0	2	3	1	1	1	5	3	0	2	1	0
0.082	3	4	5	2	4	3	3	2	1	3	3	0	1	1	0	1
0.084	1	0	1	2	1	3	5	1	1	0	2	4	0	1	1	0
0.086	0	2	3	2	4	3	4	4	4	0	3	1	1	0	0	2
0.088	1	1	0	0	2	1	2	2	0	0	0	0	2	2	3	0
0.09	4	3	0	1	2	1	3	8	3	0	2	1	0	3	2	3
0.092	1	2	2	2	1	2	3	0	1	0	4	0	2	2	4	1
0.094	2	1	2	1	3	5	1	1	1	2	1	2	1	3	1	1
0.096	2	3	2	1	1	0	2	1	0	1	1	3	1	4	0	3
0.098	4	1	1	0	5	2	4	6	0	1	2	4	5	0	1	2

## Sheet: Figure 3.d (Spk CC)
Bin Left	dataW0_01_MU_3STD	dataW0_02_MU_3STD	dataW0_03_MU_3STD	dataW0_04_MU_3STD	dataW0_05_MU_3STD	dataW0_06_MU_3STD	dataW0_07_MU_3STD	dataW0_08_MU_3STD	dataW0_09_MU_3STD	dataW0_10_MU_3STD	dataW0_11_MU_3STD	dataW0_12_MU_3STD	dataW0_13_MU_3STD	dataW0_14_MU_3STD	dataW0_15_MU_3STD	dataW0_16_MU_3STD
-0.05	0.03569	0.03431	0.03074	0.03034	0.03376	0.03733	0.03423	0.03412	0.03126	0.03637	0.03294	0.03651	0.02745	0.02954	0.03431	0.03082
-0.048	0.0302	0.03761	0.0387	0.03061	0.03459	0.03623	0.03533	0.03385	0.03264	0.03253	0.03486	0.028	0.03156	0.02817	0.0387	0.03411
-0.046	0.03541	0.03651	0.02937	0.03034	0.03486	0.0302	0.03148	0.03687	0.03126	0.02869	0.03514	0.04008	0.03019	0.03146	0.03376	0.03274
-0.044	0.03376	0.03486	0.03706	0.03226	0.03541	0.03239	0.03313	0.03138	0.03428	0.03253	0.03431	0.03898	0.02909	0.02899	0.0302	0.03439
-0.042	0.03239	0.03459	0.03651	0.02979	0.03761	0.03651	0.03395	0.03303	0.03154	0.0339	0.03596	0.03185	0.03184	0.03256	0.03953	0.03439
-0.04	0.03761	0.03733	0.02965	0.03336	0.04255	0.03431	0.03697	0.04016	0.03209	0.03253	0.03349	0.03871	0.03541	0.03311	0.03706	0.03548
-0.038	0.03733	0.03733	0.03569	0.02979	0.03596	0.04529	0.04027	0.04154	0.03373	0.035	0.03486	0.04887	0.03184	0.03722	0.03596	0.0418
-0.036	0.03816	0.03733	0.03623	0.03308	0.03541	0.03788	0.0345	0.03577	0.02962	0.03335	0.03129	0.0324	0.03349	0.03118	0.03514	0.03274
-0.034	0.0387	0.03953	0.03267	0.03308	0.03816	0.03651	0.0389	0.04181	0.03318	0.03335	0.03541	0.04255	0.03925	0.03036	0.03596	0.03878
-0.032	0.03733	0.04172	0.03376	0.03555	0.03843	0.03843	0.04027	0.04071	0.03236	0.03253	0.03294	0.04228	0.03733	0.03667	0.03486	0.04015
-0.03	0.0398	0.04008	0.03239	0.035	0.03898	0.0409	0.04219	0.04538	0.03593	0.03665	0.03596	0.03898	0.03623	0.0364	0.03294	0.03192
-0.028	0.04392	0.03953	0.03623	0.03528	0.04035	0.03651	0.04027	0.04373	0.03154	0.0328	0.02965	0.05024	0.03843	0.03201	0.03569	0.04015
-0.026	0.04008	0.04063	0.04721	0.03665	0.04227	0.04145	0.04329	0.03769	0.03373	0.035	0.03349	0.04173	0.03596	0.03036	0.03514	0.03493
-0.024	0.03596	0.04227	0.04172	0.03665	0.03514	0.03788	0.03752	0.03797	0.02934	0.03335	0.03541	0.042	0.03239	0.02844	0.03102	0.03878
-0.022	0.0398	0.04145	0.03843	0.04324	0.04063	0.0431	0.04466	0.04757	0.03264	0.03665	0.03623	0.04393	0.03843	0.0342	0.03596	0.04235
-0.02	0.04447	0.04337	0.03733	0.03747	0.04227	0.03733	0.04246	0.04236	0.03511	0.03527	0.03761	0.04612	0.04007	0.03613	0.03486	0.0407
-0.018	0.04639	0.05133	0.04502	0.03336	0.04914	0.04227	0.04219	0.04236	0.0384	0.04104	0.04145	0.04804	0.03623	0.03969	0.03239	0.0396
-0.016	0.04968	0.04639	0.04667	0.04626	0.05133	0.04447	0.04686	0.05334	0.0395	0.04269	0.04118	0.04859	0.04447	0.03915	0.03349	0.0429
-0.014	0.05353	0.0549	0.0538	0.04845	0.0538	0.0571	0.05509	0.05718	0.04142	0.03967	0.04612	0.04749	0.03952	0.04024	0.04255	0.04207
-0.012	0.05874	0.06368	0.05627	0.0523	0.0549	0.05792	0.0625	0.05526	0.04334	0.03939	0.04776	0.05765	0.03952	0.03722	0.04392	0.04372
-0.01	0.06588	0.07274	0.06368	0.05175	0.0678	0.07412	0.07293	0.05691	0.04471	0.04214	0.05463	0.0582	0.04941	0.04326	0.0431	0.0514
-0.008	0.08208	0.10129	0.07027	0.06218	0.07851	0.08949	0.07787	0.06487	0.05103	0.049	0.05874	0.07247	0.04611	0.03969	0.04584	0.05031
-0.006	0.10129	0.11172	0.08811	0.06904	0.09717	0.10788	0.09517	0.0742	0.0642	0.05559	0.06972	0.06396	0.05297	0.04848	0.04557	0.04866
-0.004	0.14	0.15399	0.10458	0.08469	0.13203	0.14027	0.12701	0.08875	0.07326	0.06904	0.0807	0.07906	0.05929	0.05534	0.04063	0.0536
-0.002	0.06615	0.12956	0.09525	0.09347	0.12545	0.11227	0.11329	0.0882	0.06393	0.06108	0.07384	0.08647	0.06615	0.05013	0.04474	0.06046
0	0.06368	0.17046	0.12435	0.15084	0.33626	0.14137	0.13579	0.14969	0.18635	0.08331	0.10678	0.12875	0.19626	0.07236	0.06231	0.0967
0.002	0.13917	0.13725	0.10925	0.10994	0.13533	0.12792	0.12317	0.11071	0.08205	0.07453	0.09086	0.09334	0.06395	0.06083	0.05133	0.06101
0.004	0.10294	0.10651	0.08455	0.09759	0.09223	0.08674	0.10231	0.10083	0.06063	0.05916	0.07713	0.09114	0.05078	0.04848	0.04749	0.05442
0.006	0.08317	0.08784	0.06643	0.09649	0.07549	0.07604	0.08336	0.09781	0.05075	0.05174	0.06506	0.08318	0.04666	0.04326	0.04886	0.05772
0.008	0.06396	0.07	0.06506	0.07947	0.0678	0.06835	0.06223	0.07722	0.04801	0.049	0.05819	0.08537	0.04584	0.04573	0.04612	0.05991
0.01	0.06094	0.07	0.04968	0.06739	0.05353	0.05655	0.05921	0.07118	0.04663	0.04488	0.05545	0.08043	0.04392	0.04409	0.05161	0.06156
0.012	0.05216	0.05023	0.05023	0.05971	0.06176	0.05435	0.05537	0.06157	0.04224	0.04296	0.04996	0.06973	0.04694	0.04738	0.05353	0.06787
0.014	0.05023	0.04584	0.05078	0.04598	0.05463	0.05627	0.05317	0.04785	0.04005	0.04131	0.05765	0.06918	0.04913	0.04546	0.05106	0.06568
0.016	0.04639	0.04776	0.04145	0.04214	0.05216	0.05188	0.04603	0.05169	0.04362	0.03994	0.04968	0.06479	0.04886	0.04162	0.05106	0.06293
0.018	0.04447	0.04639	0.0398	0.04461	0.04667	0.04694	0.04603	0.0495	0.0406	0.04269	0.04749	0.05298	0.04996	0.04216	0.04886	0.05662
0.02	0.0398	0.04392	0.04419	0.04379	0.04639	0.04804	0.04439	0.04181	0.03346	0.04104	0.04474	0.05381	0.04748	0.04491	0.04419	0.05442
0.022	0.03569	0.04584	0.03953	0.03583	0.04529	0.04584	0.04164	0.04483	0.03648	0.03665	0.04255	0.0464	0.04419	0.03969	0.03898	0.05525
0.024	0.04145	0.05078	0.0387	0.03994	0.04804	0.04941	0.04686	0.04263	0.03648	0.03939	0.04502	0.04283	0.03486	0.04189	0.04172	0.04893
0.026	0.04227	0.04337	0.04557	0.03637	0.04667	0.0409	0.04631	0.04263	0.03538	0.03747	0.04776	0.05134	0.04062	0.03448	0.04172	0.04784
0.028	0.04118	0.04502	0.04172	0.03555	0.04035	0.03953	0.04493	0.04154	0.03318	0.03747	0.042	0.04722	0.03513	0.03118	0.04145	0.05497
0.03	0.03733	0.04255	0.03733	0.04351	0.03843	0.03733	0.03972	0.04263	0.03291	0.03802	0.04035	0.04283	0.03925	0.04107	0.0398	0.05058
0.032	0.03898	0.04118	0.04145	0.03198	0.03843	0.03788	0.0367	0.04154	0.03538	0.03473	0.03651	0.04557	0.03266	0.0342	0.03102	0.04811
0.034	0.03733	0.03925	0.03431	0.03061	0.04172	0.03898	0.03588	0.03687	0.03675	0.03774	0.03623	0.03267	0.03403	0.02954	0.03376	0.04317
0.036	0.03733	0.03733	0.0387	0.035	0.03953	0.0409	0.03368	0.03714	0.03456	0.03418	0.03294	0.03953	0.03266	0.03338	0.04035	0.04207
0.038	0.03761	0.03623	0.03349	0.03363	0.03733	0.03239	0.03697	0.03467	0.03209	0.0328	0.03321	0.0431	0.03623	0.02926	0.03294	0.04207
0.04	0.03267	0.0302	0.03596	0.0372	0.03459	0.03212	0.03615	0.04593	0.03044	0.0328	0.03129	0.03898	0.03403	0.03173	0.03788	0.03741
0.042	0.03321	0.03623	0.03349	0.03198	0.0387	0.03184	0.03643	0.03248	0.03511	0.03555	0.03376	0.03679	0.03513	0.03338	0.03788	0.04125
0.044	0.03541	0.03486	0.02992	0.03363	0.03596	0.03321	0.03313	0.03522	0.03291	0.03418	0.02965	0.03377	0.03596	0.03146	0.03239	0.0429
0.046	0.03102	0.03321	0.03761	0.02649	0.03514	0.02855	0.03039	0.02973	0.03099	0.03171	0.03953	0.03514	0.03486	0.03091	0.03898	0.03768
0.048	0.03569	0.03706	0.03706	0.02951	0.04227	0.04008	0.03313	0.03275	0.03291	0.03335	0.04227	0.03953	0.03239	0.03338	0.03404	0.03905

## Sheet: Figure 3.e (Corr LFP)
channel	E10	C21	E6	E7
1	1	1	1	1
2	0.95003	0.94422	0.9643	0.82171
3	0.90498	0.9277	0.97328	0.85785
4	0.89889	0.92275	0.90505	0.66875
5	0.66343	0.77739	0.93099	0.82039
6	0.65217	0.79834	0.89719	0.8109
7	0.76784	0.77428	0.92574	0.54764
8	0.66104	0.78156	0.9013	0.74693
9	0.55275	0.70155	0.87854	0.70563
10	0.38047	0.59215	0.90382	0.69009
11	0.43677	0.65263	0.8004	0.78845
12	0.30936	0.60793	0.87811	0.3834
13	0.42112	0.54931	0.82419	0.68376
14	0.21414	0.52718	0.81517	0.69511
15	0.29541	0.5812	0.78374	0.6005
16	0.1451	0.37654	0.66095	0.57752

## Sheet: Figure 3.f (Corr MUA)
channel	E10	C21	E6	E7
1	1	1	1	1
2	0.73316	0.74856	0.65689	0.80215
3	0.11127	0.20703	0.32876	0.4362
4	0.10063	0.19	0.30458	0.4009
5	0.73357	0.70186	0.5915	0.58587
6	0.044	0.06823	0.19937	0.27727
7	0.10784	0.18922	0.24476	0.37622
8	0.04185	0.0986	0.20814	0.32275
9	-0.02074	0.03979	0.15064	0.24926
10	0.67982	0.631	0.48254	0.74144
11	0.39849	0.39186	0.36828	0.52759
12	-0.00683	0.05416	0.14423	0.33687
13	0.39412	0.34238	0.34471	0.51414
14	0.0111	0.05555	0.1326	0.21354
15	0.33723	0.34085	0.33002	0.48793
16	0.37946	0.32889	0.28007	0.46933

## Sheet: Figure 5 (Z1)
Freq	Zmod	Zphz	Access Resistance
1000078	34648	-60.3159	45300
794391	38930	-50.4325
630984	49389.1	-43.8619
501234	52224.7	-28.5362
398109	49197.5	-18.1633
316266	46796.7	-14.0991
251203	46167.9	-9.65934
199547	45607.9	-7.69596
158578	44091.1	-5.96481
125953	43982.4	-6.3514
100078	43180.5	-6.63016
79453.1	42848.7	-7.5036
63140.6	43093.8	-9.06801
50203.1	43367.1	-11.3749
39890.6	44231.7	-13.6727
31640.6	45119.6	-16.0967
25171.9	46369.7	-19.4128
20015.6	48547.1	-22.7343
15890.6	51143.8	-26.6238
12609.4	55843.4	-29.562
10078.1	60000.2	-33.6363
8015.62	65377.2	-38.059
6328.12	72839.3	-42.5493
5015.62	82115.6	-46.704
3984.38	93609.3	-50.8257
3170.96	107847	-54.6321
2527.57	126056	-57.9975
1976.1	151161	-61.3997
1577.52	179445	-64.2855
1265.62	212652	-66.0508
998.264	258948	-67.7722
796.875	302077	-69.6368
627.79	371273	-71.2292
505.515	452491	-72.0972
397.995	555062	-72.8088
315.505	685347	-71.8329
252.404	827229	-72.5614
198.623	1020357	-72.385
158.362	1218978	-72.5691
125.558	1518804	-72.9283
100.446	1769162	-72.3855
79.0028	2262728	-71.823
63.3446	2727736	-71.1792
50.2232	3204912	-74.1804
38.4221	4079255	-68.8625
31.25	5104744	-62.2159
24.9335	5937152	-60.6102
19.8623	6754411	-58.7782
15.625	8213845	-57.1555
12.4008	9369527	-55.8213
9.93114	10585100	-54.1482
7.94492	12025000	-52.6102
6.31739	13552000	-51.2251
5.00801	15367600	-50.7482
3.94571	17473400	-50.1126
3.15869	19689000	-49.4747
2.50401	22303100	-49.407
1.99808	25125800	-48.5093
1.58469	28514100	-49.0694
1.26689	32415300	-48.1509
0.99904	36788400	-48.4956

## Sheet: Figure 5 (Z2)
Freq	Zmod	Zphz	Zmod_fit	Zphz_fit
100100	8550	-17.33	8364	-13.38
79450	8914	-18.83	8571	-15.91
63140	9168	-20.65	8843	-18.81
50200	9406	-22.34	9200	-22.07
39890	9952	-25.3	9671	-25.7
31640	10470	-28.54	10300	-29.68
25170	10980	-32.17	11100	-33.82
20020	12010	-36.34	12140	-38.09
15890	13200	-40.91	13490	-42.38
12610	14580	-45.62	15220	-46.54
10080	16620	-49.6	17330	-50.34
8016	18910	-53.93	20010	-53.91
6328	22190	-58.51	23460	-57.22
5016	26230	-60.28	27670	-60.07
3984	31190	-63.91	32800	-62.52
3171	36830	-66.76	39020	-64.6
2528	45810	-70.46	46550	-66.35
1976	56960	-70.17	56570	-67.94
1578	68040	-71.16	67780	-69.14
1266	80910	-70.56	81030	-70.1
998.3	100100	-73.89	98340	-70.95
796.9	117500	-72.85	118300	-71.58
627.8	145900	-73.55	144000	-72.1
505.5	176200	-72.07	172200	-72.46
398	221500	-75.5	210000	-72.72
315.5	267200	-74.08	254600	-72.87
252.4	323100	-73.72	306300	-72.91
198.6	396400	-72.69	373700	-72.84
158.4	477400	-72.67	450900	-72.68
125.6	578900	-71.95	546400	-72.39
100.4	694000	-71.39	657000	-72.01
79	844000	-70.09	800700	-71.45
63.34	1007000	-69.12	959600	-70.79
50.22	1207000	-67.84	1159000	-69.93
38.42	1487000	-66.34	1440000	-68.68
31.25	1742000	-65.05	1698000	-67.51
24.93	2063000	-63.34	2029000	-65.98
19.86	2435000	-61.46	2420000	-64.16
15.63	2894000	-59.59	2901000	-61.88
12.4	3382000	-57.06	3435000	-59.32
9.931	3910000	-54.51	4014000	-56.49
7.945	4512000	-52.07	4656000	-53.29
6.317	5161000	-49.09	5368000	-49.66
5.008	5863000	-45.84	6123000	-45.66
3.946	6618000	-42.42	6909000	-41.33
3.159	7353000	-39.38	7623000	-37.18
2.504	8083000	-36.09	8323000	-32.87
1.998	8737000	-33.14	8938000	-28.82
1.585	9475000	-30.31	9489000	-24.91
1.267	9998000	-27.77	9940000	-21.44
0.999	10590000	-25.29	10340000	-18.13

[truncated: 23 more sheets: Figure 5 (Z3), Figure 5 (Z4), Figure 5 (Z5), Figure 6 (BP Rs), Figure 6 (BP Ch), Figure 6 (BP Csh), Figure 6 (BP Cimp), Figure 6 (BP Cint), Figure 6 (Vact), Figure 6 (Vpas Rs), Figure 6 (Vpas Ch), Figure 6 (Vpas Csh), Figure 6 (Vpas Cimp), Figure 6 (Vpas Cint), Figure 7.d (sinc), Figure 7.d (sinc_FFT), Figure 7.d (TF), Figure 8.a (Coh Map), Figure 8.b (Coh_corr), Figure 8.c (Signal_corr) …]
